# Supplementary material for: Heat stress modifies the lactational performances and the urinary metabolomic profile related to gastrointestinal microbiota of dairy goats
Source: PLoS One. 2019 Feb 8;14(2):e0202457. doi: 10.1371/journal.pone.0202457 (PMC6368375; doi:10.1371/journal.pone.0202457)
Supplement: S1 Dataset — HS, heat-stressed lactating dairy does; TN, thermal neutral lactating dairy does. (TXT) [file pone.0202457.s001.txt]

ppm	HS	HS	HS	HS	HS	HS	HS	HS	HS	HS	HS	HS	HS	HS	HS	HS	TN	TN	TN	TN	TN	TN	TN	TN	TN	TN	TN	TN	TN	TN	TN	TN
10.7959	8127	-6670	-1196918	-49676	-38482	-508028	6874	1661	7903	-176530	17039	-8877	-6228	1692	-120558	-15259	675	-831511	-393652	-15941	-92782	-167388	-142752	-17776	-1513666	-1712965	-371060	-116877	1813	-1023712	-79289	-335051
10.7956	10057	-5000	-1178479	-51369	-36470	-503395	6287	1060	8059	-176633	18531	-8086	-6448	2092	-116645	-14354	1547	-798422	-390289	-18851	-93862	-165793	-137229	-17214	-1519400	-1727565	-362293	-129046	2793	-1018067	-78584	-333534
10.7952	12720	-3043	-1172382	-50035	-38447	-499666	6460	850	8451	-177317	18989	-6974	-5779	1737	-117395	-14685	2308	-804058	-389491	-24539	-88172	-168352	-131371	-16944	-1527024	-1727024	-364664	-119788	2035	-1018949	-70540	-340310
10.7948	13233	-3745	-1174340	-47775	-39757	-501634	6415	1702	7823	-175188	18341	-9498	-6571	1031	-118062	-14579	2815	-819767	-379182	-22696	-94896	-160124	-130709	-18632	-1522156	-1706170	-359099	-131166	2142	-1010187	-78647	-331046
10.7945	11415	-6794	-1182542	-46573	-38950	-504615	7458	2213	7154	-183010	16992	-7113	-7415	-905	-117404	-14485	3207	-822406	-377000	-22436	-91383	-162615	-111216	-16589	-1500732	-1683259	-359114	-130325	2507	-1015668	-68072	-325090
10.7941	12153	-8975	-1173962	-51703	-36935	-495415	8216	71	6755	-184705	17580	-7142	-5759	-1034	-118532	-15344	4961	-809661	-380741	-24526	-87158	-174706	-119105	-18173	-1483930	-1719816	-363225	-148758	5388	-1000555	-62345	-324304
10.7937	10842	-8101	-1165056	-53080	-36254	-487044	7640	2008	7131	-177414	17959	-9681	-4627	1185	-121147	-14746	5267	-794695	-387325	-23302	-88156	-171178	-116798	-16923	-1483679	-1724022	-368208	-158517	5988	-994791	-58762	-315859
10.7934	10961	-7820	-1160991	-51360	-34643	-486094	6786	1197	6881	-177594	17708	-11007	-3407	2179	-120692	-14844	4611	-790608	-394854	-26540	-88063	-159394	-130845	-15583	-1488103	-1710988	-365132	-156136	5714	-995306	-52363	-323860
10.793	12711	-6114	-1156292	-52799	-37725	-489413	6340	55	6712	-174491	16836	-7681	-4361	1313	-118761	-14394	3983	-810936	-380110	-35375	-85087	-140590	-134871	-15107	-1492862	-1682470	-355544	-137966	3852	-998809	-47096	-330879
10.7926	15442	-7503	-1133967	-53068	-40072	-494601	6760	1526	6681	-174972	18109	-8286	-5034	2031	-118400	-13979	4720	-808545	-382918	-34666	-84462	-149786	-140196	-12913	-1470413	-1659889	-357312	-104703	2668	-982214	-54693	-326103
10.7923	16689	-6511	-1144087	-53102	-38159	-490896	7752	3909	6272	-170455	18832	-11370	-6375	2059	-107713	-14050	3058	-796434	-376620	-229929	-558093	-867106	-786041	-165080	-1461835	-1664557	-371307	-95451	-19638	-957914	-59514	-318757
10.7919	13111	-8741	-1118807	-45995	-39092	-488044	7894	5510	6766	-168497	17765	-12066	-6449	983	-102295	-14608	4970	-795385	-358228	-215478	-558403	-866078	-802890	-169403	-1459888	-1626356	-376795	-108715	-16921	-961614	-64347	-321664
10.7915	11509	-10583	-1105989	-47583	-38176	-486639	7941	2614	6987	-168058	18683	-9638	-5934	-231	-106176	-15837	6580	-784998	-353678	-211747	-560629	-871334	-806311	-169298	-1437147	-1606733	-379289	-88431	-18306	-972202	-61221	-304959
10.7912	12081	-11853	-1108097	-47126	-36306	-498050	7614	4604	7241	-170248	18997	-10760	-4996	-1823	-108770	-16617	6760	-761858	-362191	-207204	-559143	-897649	-789380	-170513	-1419115	-1612109	-377481	-100817	-17253	-979915	-55755	-299846
10.7908	10515	-7594	-1130001	-44207	-37950	-502308	7767	4558	7621	-172536	19010	-9697	-5382	-854	-112287	-16367	4953	-768259	-373535	-212030	-561559	-923306	-772828	-172095	-1423400	-1640904	-364919	-110480	-16785	-948643	-52353	-309729
10.7904	9344	-4233	-1124461	-42697	-37325	-500575	7117	3971	6918	-167579	17891	-8409	-6287	1243	-111994	-14256	5147	-770889	-369955	-210984	-552019	-903960	-774719	-165613	-1444740	-1635268	-357119	-99534	-18492	-942029	-53631	-301529
10.7901	10672	-4032	-1113014	-49230	-38198	-492629	7038	4000	6569	-163702	18318	-7785	-6572	1460	-112534	-13319	5040	-780303	-384887	-211875	-559258	-892340	-793885	-164371	-1430839	-1624402	-357570	-68319	-15744	-967854	-63565	-311083
10.7897	11670	-6016	-1107178	-53432	-37708	-482312	6944	2882	6536	-165021	17858	-5186	-6986	2515	-113735	-14371	5940	-771204	-378055	-221470	-564271	-863031	-785653	-166361	-1418183	-1613033	-362821	-56879	-15832	-986902	-52734	-312861
10.7893	13437	-4470	-1096615	-48393	-35108	-474905	7303	4233	6754	-166678	17599	-6504	-6754	2662	-116657	-14569	6456	-771011	-369664	-222536	-549545	-839131	-770556	-164548	-1404556	-1620405	-353606	-62221	-17603	-972803	-42812	-311399
10.789	11273	-5015	-1089537	-43489	-32176	-472691	7238	2754	6614	-166511	17360	-10548	-6421	1470	-114197	-14912	4594	-774215	-364789	-223912	-543250	-844808	-732444	-159683	-1391005	-1610667	-359638	-61035	-18262	-967950	-48873	-304323
10.7886	7241	-8651	-1098812	-49195	-33071	-465943	6288	4633	7522	-164569	17162	-8632	-6088	1435	-110169	-15357	4091	-780996	-367333	-218458	-538579	-864251	-726988	-163460	-1387921	-1613750	-363056	-39255	-19189	-957556	-49115	-297163
10.7882	9375	-7458	-1078637	-52586	-33365	-456074	5655	5620	7251	-161595	16266	-7462	-5582	-283	-109710	-14484	4650	-761530	-366567	-213840	-532352	-840284	-750953	-169790	-1384216	-1583705	-361066	-52430	-20999	-941592	-42728	-303109
10.7879	9799	-8758	-1059429	-50071	-33889	-471728	5786	4351	6997	-161515	16458	-8918	-5398	-1869	-110660	-14455	6438	-771998	-366451	-218994	-538482	-823013	-764649	-168069	-1402890	-1559298	-354301	-64176	-19147	-960034	-47415	-304792
10.7875	12355	-9127	-1058641	-47946	-36712	-471069	6027	3642	6588	-163977	16966	-10355	-5904	-2838	-111355	-14882	8526	-774244	-362619	-213574	-535527	-828967	-770861	-166765	-1400631	-1582684	-351630	-88932	-19005	-942266	-49494	-313538
10.7871	12730	-7392	-1049127	-44492	-35069	-472381	6732	2269	6770	-171377	18230	-11266	-6177	-1681	-110090	-15615	7150	-774120	-353096	-205872	-528395	-831237	-750896	-160862	-1399583	-1633781	-362620	-73194	-22315	-921138	-45193	-300522
10.7868	14644	-9023	-1069180	-43713	-34158	-468505	6570	904	6516	-172987	18152	-11807	-8178	-373	-105831	-16254	5406	-767774	-355737	-203041	-523528	-814702	-742766	-157024	-1379413	-1621256	-362698	-64480	-23781	-927043	-41646	-285504
10.7864	17254	-13064	-1079041	-46234	-33032	-472500	6130	2283	6594	-164688	17133	-13659	-8812	528	-103786	-15205	6307	-741921	-346743	-210988	-510436	-780747	-747261	-155795	-1358599	-1591101	-350164	-80983	-18677	-947555	-36571	-277781
10.786	16603	-7449	-1050745	-49143	-34441	-472071	6104	688	6452	-160378	16599	-13204	-9045	1830	-107170	-15389	7827	-716907	-345612	-205146	-513057	-777465	-752408	-158018	-1378501	-1573142	-343465	-70332	-16790	-935135	-41777	-294327
10.7857	16129	-5698	-1051301	-51651	-37525	-463527	6156	-740	6895	-157876	15560	-12167	-7824	1596	-106188	-16387	6689	-723829	-353784	-202539	-515186	-793138	-745717	-162864	-1384938	-1589269	-340469	-52580	-18437	-925491	-44453	-306559
10.7853	12518	-6379	-1059153	-48158	-40599	-456068	5693	-1372	7568	-158739	14686	-12253	-7176	1547	-104051	-15914	4160	-739338	-354407	-210004	-509630	-804178	-732985	-161590	-1383665	-1577933	-351648	-29867	-17283	-929551	-34529	-302596
10.7849	11072	-8558	-1037564	-51848	-37804	-459008	5935	1384	6884	-165002	15293	-10565	-7229	1683	-103080	-14129	2816	-755672	-355940	-202758	-501798	-802292	-714530	-159544	-1377549	-1545676	-347161	-11720	-18076	-932066	-22769	-299257
10.7846	11445	-9406	-1023431	-50736	-35285	-463824	6235	3561	6043	-165653	14754	-7393	-7635	1047	-105784	-13129	5926	-742911	-367724	-191938	-500116	-812217	-731398	-161119	-1359408	-1522494	-337870	-11522	-17915	-900909	-20256	-305617
10.7842	9937	-10326	-1032164	-49106	-34798	-465711	5988	1483	5551	-161075	15470	-10306	-6569	-343	-110976	-13112	5030	-724272	-363822	-189879	-507662	-801086	-709321	-162673	-1344264	-1492952	-327657	-10803	-15775	-889958	-32085	-302529
10.7838	7427	-10467	-1016807	-48540	-34771	-459031	6617	2866	5924	-163975	16743	-10729	-5365	547	-109048	-13619	6143	-739416	-352334	-200757	-508625	-792178	-688196	-156920	-1353129	-1569142	-333304	-6621	-12707	-889029	-29615	-307139
10.7835	4540	-7472	-1008890	-45992	-34251	-451021	6034	4238	5444	-165605	18920	-8939	-4449	1103	-104790	-14162	7515	-722681	-344945	-209021	-522094	-795836	-686456	-151709	-1350701	-1572738	-349429	1271	-16971	-904605	-410707	-301731
10.7831	8161	-7407	-1006574	-54589	-34259	-452373	6039	5052	5382	-171686	17880	-7422	-5210	2087	-101831	-13368	9796	-705261	-332074	-209909	-526436	-785239	-698383	-155909	-1355301	-1536088	-337308	3004	-17148	-910130	-402692	-294107
10.7828	11204	-5040	-995626	-53487	-34480	-457912	6435	4912	5975	-165162	16414	-8729	-6104	1172	-107613	-14210	7990	-711138	-330438	-215473	-521137	-769247	-700657	-162017	-1335362	-1496678	-327362	13395	-18067	-916047	-403554	-290038
10.7824	12055	-7210	-1000206	-50421	-32943	-459428	6367	5050	5928	-157349	13983	-10519	-6474	1313	-112180	-14489	4771	-720549	-333891	-217779	-508502	-758438	-688673	-159312	-1310623	-1490031	-323608	12897	-20355	-901262	-407169	-274431
10.782	10186	-8392	-993220	-50816	-32218	-455331	6244	5873	5464	-154720	14468	-10959	-6795	216	-114120	-14986	5312	-728405	-325412	-214732	-499632	-755397	-714643	-163200	-1294036	-1483158	-317016	10891	-21475	-880569	-405829	-272066
10.7817	11745	-9597	-991126	-47269	-34516	-463196	5963	3779	6179	-157494	15586	-7446	-6865	-97	-111008	-14270	6384	-731540	-335532	-193483	-497463	-783595	-696151	-161275	-1282030	-1478622	-320887	25675	-21068	-886647	-405454	-275627
10.7813	15339	-11147	-992339	-41482	-31814	-459053	6420	3494	6776	-159314	14676	-7701	-6940	68	-104615	-14189	6613	-724132	-343084	-192374	-483550	-798078	-687748	-162750	-1282223	-1444728	-324926	15595	-19632	-895221	-397146	-275508
10.7809	12334	-6857	-1001594	-39558	-30240	-447305	6641	5237	5687	-162124	15836	-11584	-6143	1838	-104433	-13935	5194	-736795	-331740	-186361	-484688	-788977	-726232	-157976	-1312183	-1414972	-318992	25747	-16008	-901426	-400345	-278366
10.7806	12854	-4639	-1015109	-40874	-31753	-445042	6547	5410	5256	-158212	17051	-10562	-6002	1884	-107661	-13015	6493	-737335	-332507	-187206	-494198	-761490	-699742	-155519	-1308572	-1397294	-321007	47256	-18079	-886173	-396905	-288631
10.7802	11293	-4672	-1018134	-46404	-31409	-436331	6933	3827	5715	-156061	16952	-10283	-5972	1734	-107426	-13826	10068	-703606	-336416	-187302	-496646	-775524	-689281	-158922	-1308066	-1441478	-321685	42007	-18383	-870708	-397221	-287973
10.7798	10026	-2615	-997848	-51465	-30271	-423764	6510	5287	5978	-155768	16014	-9884	-6709	2158	-98155	-14276	5108	-689359	-320096	-197638	-490822	-780133	-674865	-155788	-1301536	-1470492	-320628	41867	-16162	-873511	-403577	-293506
10.7795	7352	-3752	-997515	-49946	-27885	-421446	5851	4611	7269	-148099	15724	-11010	-6296	1541	-93942	-14771	1124	-687463	-316574	-195628	-496639	-748869	-660657	-149462	-1290117	-1447426	-321052	41379	-16667	-869706	-394539	-288109
10.7791	8275	-5757	-1011776	-43418	-28469	-427953	5759	3644	6718	-151917	14361	-11311	-5391	-116	-97462	-15155	1700	-693850	-319189	-196526	-494964	-759959	-672219	-146901	-1322791	-1427521	-312873	44015	-15595	-864872	-391403	-286758
10.7787	14527	-5052	-983126	-45801	-28836	-421315	6086	4472	6828	-155014	16091	-8151	-3976	-1023	-101818	-15628	2162	-692758	-318656	-205417	-482991	-774689	-695291	-150362	-1317236	-1431054	-312186	51099	-12269	-868805	-389295	-286317
10.7784	12031	-6208	-972464	-50349	-32509	-415127	5959	3872	6142	-153372	16964	-8068	-4890	-56	-101607	-14991	4498	-676210	-312954	-193410	-473300	-773218	-688802	-152385	-1301335	-1410830	-318925	61807	-12678	-881580	-387816	-280339
10.778	4553	-7149	-984822	-48598	-32095	-420744	5954	3159	5468	-154720	16321	-7467	-4687	888	-97755	-14227	4157	-662233	-308636	-185158	-468104	-747461	-685522	-151010	-1284640	-1369418	-317013	64334	-13237	-876828	-390190	-273245
10.7776	3598	-6987	-1002353	-47046	-32576	-427924	6240	752	5628	-150384	16821	-8748	-3229	527	-103266	-14045	6784	-663465	-324277	-195325	-470819	-726248	-671187	-148492	-1263688	-1377721	-320071	53582	-12703	-863458	-385721	-273674
10.7773	7100	-6973	-995906	-56074	-32562	-422557	5665	1841	5827	-156688	17045	-10906	-3259	772	-104627	-12851	7970	-643995	-327110	-191172	-466545	-728592	-679967	-144601	-1251637	-1399358	-317199	74632	-11676	-852928	-384756	-272813
10.7769	8611	-7529	-982702	-55594	-28721	-417031	5456	5533	5973	-154578	16960	-11120	-4252	206	-102138	-13240	7756	-645086	-328573	-181572	-469779	-724972	-667675	-145754	-1251609	-1411731	-312856	82949	-12896	-844540	-380856	-261353
10.7765	8353	-5982	-973923	-53511	-25943	-409237	6224	6411	6696	-146919	16585	-9953	-5736	104	-102455	-14104	5106	-650382	-326891	-182777	-480419	-711899	-681438	-145304	-1244256	-1411129	-303575	78801	-13056	-854363	-380384	-258763
10.7762	7946	-7213	-954652	-44824	-24692	-413080	6079	4634	6915	-146223	15324	-7634	-5506	2109	-98191	-14686	7516	-658641	-306553	-182787	-483870	-713334	-682313	-136310	-1246120	-1398231	-300818	78256	-15727	-838584	-394852	-255576
10.7758	8020	-7936	-950911	-40811	-27557	-411988	6187	2600	7178	-148986	14890	-5024	-6558	1689	-96827	-13465	10309	-660401	-297706	-185104	-483937	-718508	-666646	-135347	-1217655	-1359590	-306212	55414	-17228	-843370	-392226	-261526
10.7754	8949	-5669	-958486	-42465	-28492	-420176	5758	-413	6866	-148557	15194	-4872	-5046	893	-96496	-13590	10290	-655289	-299962	-185351	-478558	-732153	-652731	-142702	-1215252	-1351973	-313892	63231	-16769	-824670	-384873	-263304
10.7751	5511	-5864	-955300	-41312	-28739	-420031	5377	-2887	5769	-144329	16329	-8945	-5655	-810	-98037	-13960	7893	-644707	-300525	-191918	-478588	-732232	-648913	-140933	-1207424	-1361063	-311834	74468	-16546	-815022	-373558	-262525
10.7747	4981	-6430	-925157	-39401	-30682	-407508	5946	-1883	5233	-147999	15674	-9535	-6438	-1807	-95113	-13454	5026	-650455	-300051	-180104	-465286	-718931	-648591	-134061	-1210401	-1392803	-302463	73199	-15332	-801802	-376909	-261022
10.7743	10889	-9148	-908493	-40518	-31866	-399338	6093	239	5641	-145227	15609	-11622	-3818	-456	-90544	-12982	5240	-660348	-302321	-171642	-466085	-689097	-648561	-137127	-1233299	-1389101	-296113	72630	-11487	-796907	-379733	-248357
10.774	9179	-7896	-903047	-40897	-30285	-400315	5020	2946	5998	-144930	16452	-13847	-4219	366	-97140	-12766	9786	-650539	-308827	-166195	-468876	-687837	-622734	-142282	-1222774	-1350024	-290973	63938	-12362	-817803	-368904	-262850
10.7736	8958	-10143	-889397	-36669	-28700	-400783	4485	5294	5777	-144526	15287	-11655	-4373	-615	-101646	-13287	9185	-645784	-317009	-179429	-459961	-685028	-617837	-142169	-1220383	-1327707	-289461	84921	-15812	-824780	-367968	-266945
10.7732	11270	-8847	-905470	-42027	-27766	-401905	4513	3762	5360	-143351	14507	-9578	-4202	195	-99867	-12583	10311	-634845	-311157	-183348	-457716	-690271	-625405	-138173	-1208592	-1372083	-295770	99536	-14480	-815104	-371217	-267874
10.7729	9983	-4805	-928055	-48687	-25382	-401498	4471	417	5436	-140948	14603	-9099	-4497	1462	-101009	-13337	7563	-618712	-317773	-183398	-455032	-694892	-625932	-137722	-1187161	-1397098	-303163	113381	-13696	-820553	-374276	-264741
10.7725	10884	-4278	-932575	-49165	-26513	-384915	5348	2597	5877	-145355	14410	-5974	-5227	1106	-101737	-13844	5316	-599573	-316204	-174460	-451702	-679512	-636288	-141080	-1172267	-1420090	-301662	110004	-16751	-831045	-367125	-268962
10.7721	9459	-6565	-930481	-47802	-29089	-385250	5845	4657	6064	-145858	13979	-5163	-4809	544	-99437	-13919	7919	-594725	-307871	-165702	-458004	-683095	-633296	-142962	-1166205	-1398348	-292908	99474	-15012	-822539	-365891	-267681
10.7718	8682	-4308	-895271	-41841	-33189	-397053	5332	3403	6105	-144699	14623	-6985	-5649	1297	-103329	-13790	8460	-598479	-302850	-174410	-459343	-687880	-624724	-143100	-1171774	-1371088	-290422	98391	-12549	-824278	-369324	-256365
10.7714	9042	-4923	-882270	-45563	-32083	-396752	5747	3000	4752	-139264	15998	-9049	-6395	1448	-100905	-14464	7805	-624871	-290964	-168113	-450910	-678511	-605497	-146318	-1178810	-1332714	-285307	125590	-13496	-819025	-364092	-250799
10.771	10263	-7917	-896208	-41168	-30124	-397979	6041	-106	4659	-135097	15296	-9427	-6829	2194	-98390	-14865	7249	-612533	-298338	-168551	-445883	-663188	-594262	-139837	-1182918	-1296673	-281076	144714	-13579	-804227	-363345	-248275
10.7707	11524	-7390	-896938	-35482	-35156	-395443	5613	-4031	5253	-134457	14745	-10694	-5628	821	-94683	-13934	7626	-606606	-302192	-166630	-451498	-693396	-594842	-136618	-1186792	-1329734	-284981	132072	-10583	-786058	-355580	-245928
10.7703	14005	-7883	-895608	-38653	-34595	-396335	5717	-3453	6633	-140227	13491	-9836	-4564	774	-88190	-13427	8721	-586832	-294477	-173924	-447857	-686358	-583027	-136869	-1186562	-1324024	-285567	111140	-10195	-789272	-354657	-243203
10.7699	12563	-7224	-878536	-40571	-31969	-401983	5905	-1589	6523	-140550	13023	-9756	-5295	1467	-81241	-13997	6893	-604918	-293962	-173871	-440843	-657793	-586828	-138893	-1157260	-1284495	-278346	134845	-13701	-791221	-358470	-240931
10.7696	10674	-6531	-880666	-33565	-29470	-402333	5309	1203	5695	-138155	13154	-6640	-5550	1025	-80870	-14127	4833	-612562	-297171	-169907	-438173	-669122	-590845	-137682	-1149275	-1284829	-279620	150025	-12353	-758703	-360593	-242658
10.7692	9967	-4874	-874666	-41561	-29013	-399241	5214	3161	5792	-135926	13665	-5926	-4361	1133	-86953	-13631	7429	-594067	-282162	-172812	-429823	-678829	-579448	-138048	-1146959	-1300889	-268904	140533	-14146	-725298	-351927	-238083
10.7688	7717	-4331	-867134	-44450	-28514	-393201	5336	4828	5453	-133158	13696	-7849	-5157	2472	-95348	-13628	6816	-572986	-279301	-181672	-421689	-665708	-585838	-139118	-1148074	-1303928	-267150	128947	-16157	-759693	-345420	-240859
10.7685	8516	-6975	-880671	-49445	-31455	-388173	5378	6964	5087	-135667	12979	-4114	-5566	1529	-90016	-14354	7526	-547182	-285829	-174430	-424582	-671982	-590847	-136264	-1148024	-1307255	-272653	123484	-14745	-767932	-334845	-236595
10.7681	11709	-4382	-884475	-50931	-30213	-381504	5262	6089	5345	-136500	11986	-3748	-5938	183	-86203	-13911	8654	-560076	-290349	-169986	-429348	-666464	-577850	-132731	-1123855	-1278842	-268332	137832	-12830	-752209	-335307	-237242
10.7678	11004	-3857	-859805	-45704	-29339	-362038	5051	4806	5620	-132958	12425	-8272	-5160	-360	-88250	-12715	9167	-554406	-287655	-176026	-426126	-666174	-573903	-129454	-1131074	-1279508	-265665	147833	-11082	-763938	-336035	-237906
10.7674	12213	-2494	-859347	-42653	-28340	-348818	5850	3256	5913	-133945	13232	-12880	-4508	-593	-89746	-12553	11352	-566123	-291240	-160791	-422148	-683117	-560813	-132827	-1109662	-1257135	-264753	150727	-11298	-748894	-331661	-241851
10.767	11205	-1485	-858064	-42809	-29846	-359296	6584	1359	5347	-135727	12449	-14452	-4147	-1960	-86775	-12387	9666	-574653	-279528	-162553	-435103	-656519	-550965	-134067	-1091564	-1218988	-271637	145754	-10918	-759700	-339886	-243988
10.7667	10047	-4611	-850166	-42168	-30080	-381704	5310	2656	5147	-134284	11357	-10529	-4346	-2383	-83749	-13048	8373	-604883	-277272	-159054	-428715	-641650	-572864	-138089	-1098673	-1210448	-260705	153918	-10970	-748731	-347021	-251277
10.7663	8341	-2876	-841332	-42229	-27986	-382068	5320	3190	5112	-139476	11300	-10054	-4607	-2045	-88614	-13210	7390	-579920	-276324	-165949	-420468	-634442	-572997	-129146	-1115169	-1239267	-264431	165534	-11704	-742318	-331327	-249223
10.7659	8873	-5406	-845372	-39614	-27812	-374489	5809	5273	5749	-138377	12178	-8241	-3488	230	-87340	-13163	5346	-564004	-284902	-175895	-412869	-635791	-569171	-126941	-1132857	-1304390	-258199	189503	-15938	-747518	-334232	-245607
10.7656	8388	-7718	-849527	-38170	-28492	-365859	5291	4307	5370	-138693	11338	-4528	-3766	48	-88184	-12753	7099	-564819	-274675	-170976	-414419	-615682	-596327	-127726	-1132696	-1252070	-267386	206075	-18155	-715915	-331977	-244684
10.7652	10906	-7874	-831128	-38732	-29907	-368106	5109	4108	5618	-133989	12647	-7161	-3965	681	-85284	-12899	6317	-554091	-262989	-176281	-409124	-607516	-591516	-126658	-1129373	-1275083	-271011	206965	-15312	-725363	-318766	-241014
10.7648	13585	-5259	-793330	-36930	-27075	-362539	5717	6683	5009	-129835	13063	-7074	-4308	55	-80784	-12502	4785	-584683	-272475	-168104	-408896	-607502	-585706	-127201	-1115175	-1269157	-263213	207854	-12207	-728956	-308916	-240487
10.7645	12227	-5141	-788593	-34925	-26135	-356131	6271	6323	3805	-131056	12291	-6524	-5359	55	-82596	-12817	8320	-568329	-270135	-149174	-414097	-594472	-570999	-129912	-1078724	-1218429	-276694	184172	-14045	-722665	-319193	-236772
10.7641	7968	-5222	-841625	-36269	-28011	-358272	6140	6666	4670	-126590	13558	-5967	-5046	-1590	-81800	-13980	9459	-579133	-278154	-143683	-413294	-594492	-578064	-128102	-1065772	-1177644	-280668	186201	-13037	-736720	-315604	-245853
10.7637	3556	-3689	-832192	-37336	-28528	-353138	6015	6780	5883	-125949	13945	-5635	-4549	-1673	-81938	-14736	7090	-573965	-277845	-138841	-417477	-586318	-574093	-120415	-1059620	-1176486	-274191	209909	-14029	-740193	-327677	-244885
10.7634	5789	-4000	-804791	-36353	-25498	-358716	5881	4219	5806	-128211	14279	-7227	-3824	-1352	-84132	-13755	6209	-577768	-272990	-141052	-408174	-591111	-554846	-119146	-1059672	-1241076	-267305	208819	-14161	-731271	-330008	-248363
10.763	6414	-4668	-812137	-36664	-25099	-365904	5906	4408	4890	-127452	14086	-9518	-2695	-457	-85898	-13742	6993	-558672	-264855	-154174	-411810	-612575	-555100	-115594	-1062620	-1237051	-264881	218314	-13511	-719035	-332316	-233802
10.7626	5624	-7971	-821783	-34252	-25859	-357916	5626	5150	3590	-126117	13439	-6429	-1908	444	-84620	-13185	10160	-540849	-270668	-160044	-413963	-611477	-552783	-118856	-1060121	-1152210	-271462	221350	-14647	-697482	-327314	-231364
10.7623	8148	-9825	-799187	-34144	-26591	-345791	4692	927	3541	-128464	13266	-3607	-3121	-1157	-87937	-12943	7900	-529736	-278018	-151493	-403382	-600024	-563276	-121186	-1073185	-1155027	-271100	245285	-11918	-696411	-326260	-222745
10.7619	5860	-9210	-797526	-30341	-26120	-345633	4635	536	4063	-123069	14470	-7094	-4510	-2308	-83581	-13219	6892	-534237	-275496	-168086	-398626	-586587	-584976	-122346	-1044591	-1172532	-261376	237011	-14143	-680523	-320336	-226500
10.7615	6964	-5952	-812153	-32049	-26565	-348625	4833	934	4014	-116669	13255	-7793	-4414	-625	-85745	-11935	8212	-543207	-273720	-162753	-394389	-602394	-564659	-123441	-1027779	-1204976	-257841	230399	-13235	-685546	-315450	-243128
10.7612	9101	-6464	-806751	-36359	-25161	-346986	4603	4281	3959	-121015	10578	-8776	-3283	-1174	-86371	-12391	10259	-539683	-272818	-156594	-397541	-600316	-543495	-121641	-1005153	-1185135	-269684	244945	-13386	-677273	-322210	-233201
10.7608	10968	-8155	-797229	-38928	-25650	-345372	4513	4282	4234	-122564	11865	-8897	-3205	-1791	-87017	-11719	8327	-532360	-264547	-160646	-397807	-592040	-533108	-115263	-998045	-1197202	-266135	243323	-12420	-686219	-318855	-223382
10.7604	9444	-8378	-800892	-39686	-28883	-341652	4589	4080	3548	-120313	12620	-7818	-3047	-1945	-82044	-11542	6239	-534243	-257145	-160573	-393246	-590388	-519677	-116950	-1015414	-1158282	-253680	231788	-12959	-672529	-321162	-223444
10.7601	9466	-5496	-790448	-36325	-24754	-342182	3772	3483	2936	-122028	12083	-5995	-3769	-2070	-78046	-11544	6621	-546476	-243905	-154542	-394138	-608841	-497320	-124117	-1001674	-1153435	-257777	226930	-13775	-683461	-306773	-222456
10.7597	8579	-2705	-787303	-36516	-20149	-338703	3887	5861	3868	-119123	10949	-9316	-5605	-1778	-76341	-12603	7155	-549637	-247982	-147699	-396178	-610056	-504171	-121589	-1016013	-1143031	-246439	258329	-14016	-661723	-308482	-222044
10.7593	7976	-6099	-787622	-38506	-24971	-333217	4812	6486	4191	-120207	12201	-10547	-6586	-831	-76518	-12948	10116	-543956	-261634	-144592	-382345	-595391	-520345	-122186	-1024768	-1071118	-237391	248008	-16512	-658389	-304916	-215018
10.759	7807	-7031	-775311	-35771	-24453	-340429	5024	5166	4306	-123254	12345	-8709	-4202	310	-73334	-13403	11051	-543326	-251909	-141663	-382912	-578072	-543269	-114143	-1029686	-1098354	-242835	249788	-15131	-657013	-292204	-223738
10.7586	6426	-4938	-769353	-38461	-22531	-345979	5066	-1089	4045	-118075	11698	-5750	-1795	352	-78336	-12257	12109	-537085	-248449	-136450	-382937	-561678	-541295	-111218	-1025879	-1131218	-239016	261141	-12559	-647975	-289240	-208224
10.7582	7746	-1220	-774582	-40116	-22607	-333085	4594	-2655	3495	-112445	10698	-3876	-2017	-1680	-75234	-12920	12619	-548678	-258805	-137212	-394309	-569297	-536482	-117636	-986888	-1177328	-229923	248287	-10530	-654342	-291443	-200480
10.7579	9098	-1527	-768450	-41594	-23493	-319925	4704	-2067	3582	-108249	10243	-4052	-2617	-1410	-75065	-12788	8639	-523224	-267023	-135916	-391243	-594215	-541958	-118658	-983835	-1171831	-241237	250153	-10705	-644701	-293783	-205278
10.7575	8042	-4092	-737259	-45158	-22488	-319382	4888	1131	4931	-107169	9965	-4400	-3529	-491	-68992	-11418	9967	-521763	-266553	-140028	-380651	-584052	-542491	-117474	-987372	-1152515	-230708	245737	-13850	-650138	-295701	-194789
10.7571	9877	-4752	-741936	-44015	-24690	-332967	4613	1609	4519	-115969	10768	-3702	-3531	-230	-75787	-11612	11211	-510835	-260790	-140874	-390301	-589363	-531957	-112002	-976295	-1143995	-233185	257706	-10916	-651044	-308119	-207319
10.7568	10603	-8082	-758055	-35922	-26087	-322368	4925	2210	4295	-116289	10103	-4684	-2062	-550	-78077	-10642	11153	-510048	-241007	-140171	-389976	-595661	-501292	-107889	-974449	-1122304	-246030	258101	-14159	-660038	-314295	-219417
10.7564	7451	-8252	-768254	-35365	-26716	-328570	5460	4707	4620	-116425	10440	-7114	-3493	-965	-77040	-10744	11276	-521970	-238592	-152369	-390524	-584286	-503427	-109162	-961195	-1075356	-243485	265073	-12742	-649118	-298661	-217578
10.756	7258	-8371	-763923	-34544	-26580	-324301	5283	4803	4304	-122380	11578	-9318	-4906	-112	-78139	-12423	9625	-497790	-241005	-147796	-373041	-542728	-510414	-111502	-936099	-1080308	-240059	283081	-10863	-633520	-290559	-222514
10.7557	8757	-6729	-752851	-29257	-22965	-318034	4640	6647	3897	-118992	10200	-8970	-4757	658	-78565	-11227	9590	-496849	-246914	-148659	-367116	-538017	-499099	-110773	-954062	-1100680	-243723	271921	-12525	-647779	-273982	-211944
10.7553	5837	-3447	-751512	-29357	-23353	-322352	4424	6155	3750	-120568	9422	-4041	-4953	1140	-77281	-10530	11374	-495783	-253034	-154700	-360380	-528450	-492059	-106559	-941819	-1106183	-244081	276848	-10430	-633417	-284173	-211899
10.7549	5672	-2198	-756118	-29793	-26509	-316362	4239	2708	3558	-113199	10480	-5810	-4620	628	-78160	-11923	9611	-488424	-258860	-145300	-357351	-531163	-504402	-104447	-953826	-1105373	-246933	294281	-10676	-627556	-302429	-212764
10.7546	6186	-6534	-739887	-28791	-23784	-309214	4666	-400	3949	-108739	12813	-7929	-2049	140	-75997	-10882	12785	-473171	-258465	-130367	-364773	-548749	-494561	-104544	-968315	-1053550	-244181	315652	-9387	-648109	-306072	-207134
10.7542	9397	-6154	-739428	-31014	-23895	-310446	4970	4912	4807	-109822	13821	-7175	-718	1345	-73426	-10165	13890	-462361	-244715	-120925	-365174	-544750	-496942	-112046	-965202	-1051123	-247178	340166	-9125	-628365	-307144	-200632
10.7538	9731	-7339	-736234	-32651	-24129	-306809	4392	5075	4308	-111342	13589	-7681	-766	486	-79971	-10801	9986	-476656	-251985	-118635	-361264	-545514	-485958	-112542	-947555	-1022676	-237731	347779	-10065	-619891	-301659	-202109
10.7535	8649	-3667	-740658	-33212	-24143	-298712	4583	3327	3355	-111982	12857	-6985	-2260	1495	-81972	-11279	9136	-497902	-246265	-127244	-363548	-554912	-497740	-107456	-952584	-1021510	-230821	320862	-9005	-623662	-294804	-195216
10.7531	11196	-3306	-712488	-32919	-24558	-303773	5468	2804	3352	-111335	12533	-4011	-2213	1186	-77332	-11603	11745	-496123	-241954	-132497	-361260	-538369	-497531	-108616	-938230	-1033767	-227429	325970	-11808	-655130	-299706	-197451
10.7528	10365	-6133	-697344	-29662	-26551	-299002	4375	3117	3915	-115309	11421	-2642	-3095	549	-75715	-10973	10531	-462952	-243130	-152298	-352173	-535427	-479063	-109330	-940163	-1073570	-233146	324055	-15107	-657798	-287238	-205280
10.7524	6471	-4596	-705525	-26569	-26912	-301445	5002	2265	3854	-112316	9268	-7771	-3637	1469	-80783	-11864	11360	-463488	-242288	-141893	-342037	-561376	-475179	-105270	-938734	-1100386	-234895	318770	-13158	-653842	-282918	-206409
10.752	7123	-5356	-711928	-34912	-28697	-307751	4536	2849	3633	-107849	8100	-8455	-4079	941	-74156	-11453	10939	-460209	-248180	-128449	-344231	-546182	-468701	-104289	-927201	-1074594	-237101	318124	-12619	-627429	-281322	-196288
10.7517	6196	-5839	-709527	-33772	-22945	-302369	3337	1562	3916	-110737	9880	-9618	-4546	241	-74609	-11090	8800	-445733	-241100	-137797	-345330	-532352	-491680	-110210	-898843	-1058268	-229558	314841	-10736	-608562	-278029	-184608
10.7513	7631	-5340	-697122	-30647	-16349	-308377	3857	-3201	3547	-109076	10163	-10896	-3254	-986	-77386	-9929	11165	-434066	-235210	-134214	-347459	-535243	-511431	-112414	-885160	-1056606	-234102	321127	-7204	-608357	-285760	-196061
10.7509	5315	-5018	-687658	-28452	-16882	-302408	3472	-3666	2795	-103086	10875	-10007	-2953	-161	-73248	-11270	12754	-462312	-239346	-130460	-350818	-538036	-511386	-111923	-885913	-1034073	-235716	339931	-7603	-624029	-267807	-202431
10.7506	5269	-4642	-697869	-29448	-19486	-297299	3451	1803	2506	-97695	11973	-8528	-2675	224	-72654	-12315	11915	-489822	-226382	-125825	-353284	-530593	-506802	-109638	-880865	-955898	-236155	360317	-9768	-651001	-266267	-195651
10.7502	10283	-7840	-711981	-31231	-21416	-290867	3421	4709	2495	-101837	10115	-7685	-2066	789	-75240	-10989	10470	-491331	-223008	-142714	-348871	-545879	-492227	-105821	-896279	-944525	-223492	332107	-11146	-626120	-259774	-193331
10.7498	11793	-4854	-707965	-34050	-19343	-298694	4334	3176	3072	-101822	9104	-6715	-2753	1405	-73813	-9714	14808	-474265	-238013	-146447	-339805	-539634	-459468	-102374	-875241	-966632	-213640	313462	-8907	-610537	-255772	-189293
10.7495	11053	-3717	-685787	-31679	-19447	-291093	4034	1336	4155	-100538	9341	-9469	-2444	1032	-76359	-10604	18992	-477298	-237465	-148605	-332607	-540933	-454172	-102934	-886944	-993680	-218842	328137	-6719	-612875	-261882	-180557
10.7491	11320	-3602	-668882	-32549	-18163	-286456	4865	-2047	4270	-105121	10286	-7788	-1893	287	-73675	-11986	14137	-465699	-228237	-140185	-333254	-534710	-462823	-100505	-913658	-1003203	-226512	342667	-7218	-597972	-259493	-189337
10.7487	10507	-1666	-662815	-29788	-19911	-284638	4975	-515	2824	-108645	11430	-5984	-2005	592	-69817	-11779	9859	-462019	-228707	-137190	-336898	-535353	-470223	-96743	-892272	-1007067	-220986	356004	-6360	-597703	-269768	-196623
10.7484	7990	-3083	-646089	-24639	-20702	-287877	4548	2893	2457	-102426	10461	-3509	-2345	1275	-69233	-11817	9622	-473950	-235250	-135425	-344439	-517165	-468442	-94369	-865712	-1006247	-220983	349887	-2387	-588551	-259533	-188187
10.748	7875	-2597	-648923	-26201	-17075	-278077	4302	2593	3354	-103476	10668	-3457	-2451	328	-68781	-10925	12899	-458320	-241230	-135556	-340468	-508606	-473038	-94129	-871238	-996573	-216316	365675	-2194	-570955	-247437	-183738
10.7476	9471	-3009	-635269	-22337	-19206	-261515	4177	-372	3215	-101078	10789	-6145	-1277	-182	-64646	-10779	11242	-444022	-233389	-132235	-331346	-491796	-462417	-92000	-890752	-1016430	-197464	365771	-5582	-568711	-256906	-185841
10.7473	7724	-3635	-642782	-21643	-17677	-269041	4290	2475	2668	-100319	10270	-6121	-2960	-427	-71029	-10870	14516	-461816	-215574	-139812	-330536	-489343	-475944	-97210	-883671	-979414	-199920	357632	-9043	-554426	-259119	-185524
10.7469	10414	-3055	-659331	-24761	-17292	-270893	3916	5285	2404	-99766	10432	-10464	-4032	-765	-77596	-10953	13796	-455287	-207520	-143245	-339579	-475681	-463271	-104504	-881851	-953585	-205452	345807	-9176	-554139	-263056	-188410
10.7465	9824	-3060	-678182	-27827	-19287	-263095	3743	2957	2828	-94791	10978	-9055	-3598	-2278	-75836	-10606	9758	-437116	-206369	-129460	-330870	-483683	-455847	-109637	-853203	-931911	-205718	341000	-9507	-565145	-262403	-185626
10.7462	7652	-1835	-675778	-33880	-17263	-260569	4266	1030	2787	-99113	11546	-6110	-4818	-1567	-71350	-10488	9294	-423882	-207445	-136192	-325413	-489864	-443296	-106464	-849110	-902227	-201860	350580	-11586	-554733	-263015	-171435
10.7458	10448	-2880	-654131	-32453	-16369	-273032	3976	-1298	2214	-100501	11465	-3925	-5372	-1678	-69212	-10243	11700	-432367	-221162	-121618	-331205	-487260	-431217	-93554	-843313	-889762	-205676	361019	-15506	-555427	-261376	-177445
10.7454	8533	-4274	-654213	-40645	-15666	-269076	3648	-150	2133	-101516	10120	-2055	-4282	309	-68667	-10169	14772	-438840	-220393	-127217	-332813	-488193	-444549	-92552	-822308	-892300	-198006	377087	-13574	-567219	-250552	-186228
10.7451	5843	-4575	-650014	-35553	-18390	-279123	4041	3456	3656	-101172	10413	-2154	-4142	2799	-72542	-10170	13763	-430600	-228609	-130847	-317162	-475606	-439041	-95035	-827347	-908928	-194084	395523	-14252	-568556	-254280	-185640
10.7447	7349	-6860	-641554	-23247	-18405	-278409	4150	3846	3911	-103568	9361	-4426	-2638	2081	-67839	-10199	11024	-411493	-219795	-134626	-314913	-464015	-435330	-91356	-836292	-942792	-193798	397346	-11825	-558517	-257602	-191694
10.7443	7218	-5226	-625352	-26359	-18563	-262627	4802	4175	3531	-110278	9141	-3753	-3330	49	-64276	-10638	11888	-399474	-220676	-137841	-316782	-453616	-447123	-92094	-825150	-978272	-198895	398492	-7299	-547470	-252820	-178896
10.744	7013	-2928	-625755	-26206	-20182	-265604	3663	6200	3686	-107598	10163	-2022	-3667	-467	-63532	-11362	13189	-411237	-209147	-127143	-312920	-473734	-434721	-91793	-812671	-969782	-210756	386262	-7664	-542776	-251886	-174472
10.7436	3996	-350	-619241	-25085	-17468	-278931	3429	4564	2759	-101276	9727	-1858	-2216	-18	-68731	-10936	10614	-432891	-199800	-128878	-299130	-481176	-436698	-94169	-798210	-945902	-220953	379426	-7726	-558634	-257871	-175838
10.7432	4107	-3828	-613617	-25053	-15806	-274422	4046	708	2831	-98069	8765	-5014	-1545	-826	-74257	-10005	15286	-444826	-213809	-129682	-297061	-476927	-428720	-95854	-784954	-916074	-208043	374178	-6887	-539378	-259494	-184769
10.7429	5962	-4915	-621601	-27496	-15819	-264886	3605	2569	3970	-96638	9316	-9861	-1933	413	-79962	-10392	17104	-433956	-220504	-116790	-299968	-481171	-448553	-88331	-815626	-890635	-193191	363555	-8182	-541125	-254601	-181188
10.7425	4052	-3963	-628467	-29053	-14957	-269927	3504	5011	4358	-102991	9452	-10088	-2643	-19	-75209	-11395	15139	-425248	-220236	-104412	-298586	-480476	-473334	-83578	-825517	-892317	-199484	394293	-8362	-549894	-251828	-175184
10.7421	6722	-2961	-609713	-25403	-17135	-270397	4111	1427	3783	-96072	8154	-6691	-3720	-1014	-65613	-11070	10754	-443483	-203352	-109993	-296831	-478200	-449771	-89484	-819363	-863488	-202387	418268	-8607	-522819	-255578	-168017
10.7418	5492	-6004	-619644	-24809	-19631	-271406	4405	4778	3383	-94995	8750	-4025	-4128	-1235	-64985	-10339	11202	-434746	-202225	-112609	-300724	-482795	-431857	-87798	-821565	-895108	-202190	403134	-9704	-531380	-245168	-158689
10.7414	6566	-7473	-609856	-24537	-18802	-255645	4601	6939	2839	-100290	9301	-4627	-3348	-1958	-60998	-10752	12004	-423540	-200576	-114858	-306592	-468640	-416132	-85901	-817572	-897270	-196455	408199	-7428	-537555	-239170	-160614
10.741	5647	-4424	-604028	-23659	-17662	-254643	4749	5791	2950	-103290	7644	-3969	-2729	-1438	-61772	-10631	15195	-410310	-191020	-119784	-301618	-461089	-430524	-81850	-795652	-823755	-199580	427259	-3393	-513107	-237354	-150459
10.7407	4808	-2938	-586995	-27775	-18091	-259835	3560	3459	3333	-99303	8285	-5807	-3448	922	-61838	-10674	11921	-406494	-199284	-116308	-298310	-449936	-407597	-78903	-787265	-783299	-210835	411921	-6390	-515083	-237421	-163822
10.7403	8833	312	-574519	-27836	-16916	-250549	3897	4693	2932	-98774	8801	-5240	-3849	-108	-57437	-11229	14579	-398909	-209518	-106319	-301875	-455575	-391266	-81549	-785176	-759196	-213917	429543	-7032	-493819	-240343	-172658
10.7399	11371	-983	-571656	-30766	-17945	-256279	4634	6853	3842	-93042	8762	-4648	-3598	-210	-51524	-10467	15617	-421107	-200772	-116545	-302714	-462058	-370615	-83268	-770158	-803476	-204821	425002	-5020	-516102	-239030	-168601
10.7396	10056	-2899	-585035	-25436	-17655	-253075	5174	5722	3817	-91416	9941	-7541	-1041	390	-52276	-9272	13211	-411889	-199844	-119734	-302697	-448560	-402173	-79399	-753430	-846702	-199007	430003	-7058	-501741	-232550	-161171
10.7392	9928	-1178	-569593	-18506	-17006	-251515	4816	4835	3556	-89660	9695	-5932	-542	1047	-59920	-9553	12307	-421439	-191568	-116939	-292370	-441143	-414562	-82696	-747331	-862288	-196102	422910	-10373	-496007	-239742	-156880
10.7389	6234	-2620	-565562	-16647	-20088	-259375	4895	4458	3565	-84741	10536	-4870	-369	742	-66780	-9365	13863	-399343	-198200	-118325	-294097	-443082	-395931	-88622	-746168	-882047	-197291	416168	-9634	-501277	-225438	-157558
10.7385	9223	-2978	-572214	-14997	-19067	-255897	4080	5937	2530	-84892	10619	-4617	-1574	65	-67532	-9834	14373	-377039	-200113	-113881	-287625	-438835	-392206	-85149	-757424	-880346	-193426	461936	-10878	-475117	-221840	-147887
10.7381	7056	-5316	-569919	-20094	-18858	-252263	3286	4290	1450	-88284	9509	-1905	-2324	-1198	-68678	-10474	12500	-395299	-190987	-107205	-275174	-453218	-387034	-84109	-749561	-841653	-180196	471562	-10480	-475020	-232095	-146651
10.7378	6314	-4931	-560275	-21538	-20949	-250847	3729	2804	1580	-92383	9822	-2740	-3446	207	-69208	-9385	10144	-389346	-185516	-104036	-283808	-446256	-396654	-89095	-736229	-838051	-182346	450355	-8771	-499651	-213967	-150171
10.7374	6034	-4510	-557339	-18639	-22319	-243607	3361	2024	1849	-82564	10155	-3509	-4093	887	-63246	-9222	10386	-383978	-188358	-106022	-294017	-407873	-399892	-86637	-735674	-818596	-179805	443860	-11399	-512528	-228600	-144297
10.737	5690	-7604	-554169	-24761	-17301	-241181	3576	579	2100	-81659	8282	-3111	-4948	299	-57260	-9909	12019	-379538	-177891	-111393	-287564	-407383	-403261	-86692	-731486	-823255	-188371	463840	-9299	-503816	-230595	-139402
10.7367	5519	-3812	-560023	-25948	-16148	-256576	3661	2391	2963	-82682	7194	-5219	-4619	-99	-55904	-9570	10918	-377188	-166141	-109311	-283222	-408089	-405393	-92408	-733641	-802695	-195689	472867	-8337	-486054	-223418	-137483
10.7363	5941	-3313	-582499	-17512	-18388	-258915	3323	3265	3221	-81272	8195	-3410	-5044	463	-59661	-8861	11133	-367457	-162627	-105815	-282656	-383400	-388950	-93588	-717459	-792379	-199850	465914	-9097	-473849	-216454	-143543
10.7359	7552	-5054	-577587	-12488	-17562	-254158	3618	5281	3711	-84344	10215	-1063	-3272	938	-62546	-10945	11850	-379419	-174404	-115394	-280652	-401041	-391286	-92503	-703069	-771325	-193400	460923	-6864	-485414	-209016	-149266
10.7356	10107	-5705	-570784	-24647	-17902	-246983	3378	5486	3165	-85202	9689	-1517	-3962	-583	-68200	-11554	10697	-357216	-183186	-113339	-272290	-414592	-408769	-93209	-723765	-760866	-194216	468055	-5118	-484723	-220482	-145115
10.7352	8967	-2508	-541643	-20488	-16958	-240339	2953	4220	3099	-82961	9315	-3230	-3340	-118	-63575	-9098	9673	-372782	-177487	-110555	-266594	-394225	-410252	-93747	-740754	-786307	-181441	473727	-4327	-471807	-221813	-149822
10.7348	12037	2823	-559581	-19425	-20953	-244609	3555	2707	3608	-85821	7621	-6577	-3742	1362	-68858	-9056	12292	-366254	-175884	-112502	-269470	-377686	-398301	-84708	-711064	-805160	-182052	477056	-5806	-463866	-209071	-145981
10.7345	13118	259	-559537	-25662	-21828	-240567	4226	4123	2931	-89704	8163	-4427	-5535	187	-59439	-10348	16413	-365603	-176050	-118162	-259048	-374008	-379859	-79370	-700113	-838710	-186229	473449	-9046	-486549	-210047	-150947
10.7341	11995	-2808	-571115	-27660	-20596	-235170	3595	4509	2541	-90462	8046	-5182	-5176	395	-51070	-10826	15001	-385185	-174905	-114396	-257771	-372362	-376129	-78489	-711415	-820208	-174602	464919	-10319	-475487	-213194	-147210
10.7337	9767	-2172	-557751	-24919	-19563	-238564	3935	7463	3012	-88271	7609	-4727	-4134	2834	-55110	-10859	14822	-383461	-171485	-113705	-263673	-375227	-356773	-77183	-704183	-827880	-160778	457266	-7498	-483406	-212247	-150058
10.7334	8611	-4350	-544663	-20314	-17246	-238330	4428	5770	2681	-82422	7871	-3507	-1208	1648	-57793	-10059	14823	-358078	-165561	-101736	-265759	-380689	-339019	-79303	-691571	-822635	-158512	465010	-7191	-476834	-209518	-153283
10.733	9284	-5948	-532501	-16862	-18906	-225264	4029	4336	2035	-82971	7702	-3506	131	-212	-54498	-10220	12946	-354541	-170561	-88504	-274826	-395246	-336320	-76758	-684978	-838667	-155095	476378	-9335	-471361	-203701	-154515
10.7326	10477	-5373	-506057	-19801	-18514	-222289	3692	2393	3075	-80090	7053	-4297	-371	-1853	-55488	-9431	13338	-354816	-169648	-88797	-265021	-396838	-345691	-80258	-688830	-784756	-167340	476994	-7092	-461468	-204435	-154668
10.7323	8969	-4573	-506022	-20229	-17777	-218645	2862	2850	2374	-83436	8333	-4672	-2475	-943	-51500	-9453	16745	-365458	-167733	-100816	-261993	-420161	-340683	-78563	-670158	-777447	-161910	495631	-9818	-434008	-203971	-141088
10.7319	10434	-2412	-512088	-19511	-18380	-225156	3572	3937	1026	-82937	8606	-980	-3369	-242	-52604	-10954	16139	-361646	-170770	-101524	-266324	-414830	-337675	-74641	-670606	-755577	-155657	494025	-10719	-434918	-202497	-136708
10.7315	7538	1244	-514759	-27121	-19049	-221236	3213	3953	1757	-86791	7858	619	-3199	-1868	-50140	-10378	15082	-360956	-164135	-98346	-258643	-397470	-342414	-79502	-677147	-721591	-159006	508352	-10089	-414506	-201412	-146145
10.7312	6330	-2799	-513105	-27187	-18747	-207593	2857	4507	1799	-92165	10361	-332	-3019	-2690	-54840	-10273	14856	-366160	-161870	-99285	-266288	-386823	-365361	-78793	-690462	-728036	-160291	533024	-9472	-436438	-196277	-145677
10.7308	3235	-3687	-522464	-28183	-15640	-210480	3148	2485	2362	-86246	8788	-906	-3127	-872	-56459	-9756	16681	-376693	-153736	-105036	-263977	-388151	-365483	-70741	-709048	-715969	-164579	525657	-6736	-435075	-194825	-127755
10.7304	1570	-585	-512863	-29664	-17488	-222708	3275	436	2253	-83325	8075	-402	-2438	-1179	-56942	-9719	15874	-368420	-158483	-108248	-251908	-380271	-366100	-69879	-707593	-689463	-156406	517067	-7057	-415139	-200113	-119154
10.7301	2426	4072	-521982	-29391	-18864	-231410	2634	3991	2596	-82976	7630	-2328	-3142	-90	-55664	-8338	13903	-361718	-155635	-94498	-233702	-380158	-383600	-72287	-681198	-708448	-145948	507525	-6172	-411646	-206229	-134640
10.7297	5415	1691	-523634	-24140	-18542	-236753	2689	2146	1290	-82697	6302	-2406	-2075	692	-53858	-7773	14050	-336718	-157611	-94305	-224491	-403405	-352502	-75777	-642980	-747289	-150663	523491	-5025	-419726	-209530	-137463
10.7293	8560	15	-501849	-21149	-16253	-236390	2256	270	932	-83398	7415	-2613	-1393	-564	-55884	-9285	15082	-344934	-150830	-95793	-228631	-395200	-357654	-66992	-621217	-695180	-158468	561195	-5647	-423956	-202895	-145364
10.729	1039	-955	-495272	-25525	-15391	-230186	2070	1967	1369	-87129	8718	-2728	-1089	-1235	-56214	-9186	16172	-341405	-151583	-98667	-234692	-369748	-339743	-67172	-622688	-653059	-161653	541030	-6141	-407215	-209180	-149089
10.7286	3179	-1104	-487742	-25679	-11850	-224569	2666	1875	2260	-88089	10279	-6716	-1467	-1878	-49833	-7378	17478	-348465	-145789	-101919	-236467	-342082	-338176	-64825	-636906	-689998	-149311	536297	-6244	-392698	-214263	-147391
10.7282	5524	-1239	-470268	-25138	-7938	-228190	2490	2951	3091	-84501	9345	-5707	-3112	-2247	-54236	-7235	17202	-356288	-154930	-96382	-242171	-339387	-344345	-61792	-649053	-715547	-150694	537641	-7067	-401955	-206769	-148709
10.7279	5640	-2637	-451616	-33743	-10727	-220438	2014	-750	2352	-82794	7293	-1834	-1598	-2094	-53750	-7081	16070	-354561	-161804	-82939	-252370	-347143	-362332	-63590	-669368	-690744	-157713	527642	-7690	-392623	-199530	-141067
10.7275	7039	-2363	-470424	-28877	-13158	-226332	2459	-372	1985	-74174	7556	888	-1964	-1559	-53599	-8590	14838	-331837	-158892	-72414	-249850	-352439	-344485	-70423	-674444	-672739	-162925	543447	-4917	-385583	-186753	-137433
10.7271	5154	-1765	-478894	-24411	-14474	-213322	2949	4114	1633	-73143	7645	616	-2764	-1981	-57002	-10453	14359	-312557	-155967	-69695	-243816	-374033	-322963	-62540	-654635	-692670	-175233	564398	-6391	-414437	-180130	-143245
10.7268	5758	-139	-492662	-19090	-14894	-194864	2900	5883	1961	-77244	8492	781	-2177	-438	-56522	-9848	13413	-302503	-148277	-78054	-234476	-342812	-337618	-59622	-641400	-715986	-177919	574324	-6850	-415383	-181939	-131828
10.7264	5017	-2353	-491160	-20446	-16407	-205422	3144	7470	1896	-81827	8496	-2494	-1857	1858	-51207	-9029	13631	-298381	-136639	-74820	-230586	-322799	-324023	-66238	-642688	-697102	-168254	598297	-7592	-408297	-175232	-127254
10.726	5458	-2015	-486422	-15848	-17451	-212179	2820	5599	1511	-78956	7776	-6303	-2879	2594	-49694	-8429	12950	-314510	-134812	-67806	-219638	-332622	-298791	-66080	-652296	-663608	-166138	593558	-5647	-392337	-179508	-132133
10.7257	4372	-2958	-474583	-17225	-15986	-216568	2369	1525	2273	-73076	7911	-5197	-909	2108	-46346	-7774	13290	-333873	-144314	-62499	-224957	-314941	-316089	-65027	-627823	-636429	-155754	579478	-3121	-367493	-186412	-138925
10.7253	3684	-3734	-475105	-22008	-15293	-221499	2899	2761	2549	-75766	8707	-2736	-26	2928	-46622	-6897	17086	-310079	-148492	-67136	-236511	-313554	-310588	-67367	-605450	-698776	-160807	571987	-2258	-382538	-181286	-144086
10.7249	4937	-2156	-474681	-22126	-11536	-207977	3018	4652	3189	-76717	7396	-6993	-582	1350	-46933	-7700	17385	-316335	-157974	-80140	-235034	-328522	-301254	-71179	-622182	-682306	-158711	571660	-1439	-405823	-175223	-138979
10.7246	4201	353	-459284	-20729	-8880	-199348	3326	6824	2884	-74491	7960	-3886	-1866	246	-42714	-7478	19124	-324973	-156684	-95705	-231950	-341762	-309990	-69028	-625474	-660492	-144090	582939	-3368	-412958	-180688	-124380
10.7242	6107	-163	-456494	-16121	-11433	-187527	2847	4383	2586	-70341	7404	-4931	-995	683	-43780	-8354	20117	-307673	-156966	-108012	-225974	-363063	-329349	-71722	-620401	-658842	-135706	570456	-4810	-418868	-195672	-119100
10.7239	8409	64	-463318	-14041	-12579	-182942	1547	3037	1443	-67358	6660	-5929	-1427	691	-42112	-8640	18313	-295359	-156168	-93680	-221359	-378727	-329279	-73813	-622253	-679453	-134482	571763	-4256	-400197	-190048	-118986
10.7235	10247	-72	-469967	-18581	-12697	-191503	1763	3732	989	-67436	6939	-5782	-3301	1911	-45532	-7237	21672	-306131	-133115	-78536	-210128	-342418	-300480	-74174	-618973	-700472	-135902	586589	-8759	-411115	-190039	-109308
10.7231	8777	-3280	-451644	-21562	-14768	-201106	2299	3453	1179	-62866	5874	-7998	-2727	573	-48018	-6810	20151	-324624	-139443	-85562	-204680	-335268	-280271	-75633	-597661	-703807	-152750	558595	-7072	-408897	-195059	-111814
10.7228	8190	-3086	-440690	-18150	-14315	-192086	2814	2663	1979	-64727	5632	-9061	-424	695	-46891	-7364	17528	-313934	-149620	-83864	-207292	-316230	-299707	-70194	-600309	-628280	-152005	542729	-4476	-409426	-196636	-120996
10.7224	11771	-1471	-435866	-13850	-14724	-171687	2069	-10	3244	-75123	5918	-8042	627	2706	-38197	-8148	14586	-288354	-155683	-83429	-204084	-317610	-290522	-70174	-593082	-610717	-145837	563831	-5692	-416671	-176216	-124615
10.722	10548	-814	-412836	-15868	-13924	-167605	2450	-244	2919	-76256	6618	-8447	-509	1867	-36022	-8021	13144	-283799	-148228	-90060	-200985	-315634	-268872	-74530	-587286	-587568	-148411	598006	-11466	-415022	-167130	-138177
10.7217	9870	300	-429267	-16075	-15253	-174127	2465	410	1595	-78082	8445	-6773	-748	672	-41089	-7957	14630	-295029	-144305	-100712	-194452	-315810	-304691	-71646	-589625	-588946	-124843	604577	-9871	-398546	-175220	-143760
10.7213	11791	751	-443529	-18916	-16936	-175149	2391	-2350	1284	-74454	7423	-3723	-624	909	-41667	-7615	15315	-300879	-133891	-97510	-198343	-312512	-317634	-67811	-580496	-613396	-111560	587519	-7821	-388658	-172217	-134889
10.7209	9770	2782	-439492	-17868	-14037	-179810	2503	-1804	372	-67627	6817	-3330	-1048	-398	-42131	-7176	13976	-314720	-118718	-87970	-212944	-318029	-325761	-64408	-594635	-614027	-123939	588423	-7209	-384953	-170389	-129337
10.7206	9530	1457	-419621	-25206	-14247	-175957	2163	-1026	785	-66821	6603	-3248	-1237	-1533	-41229	-7677	10717	-317701	-120911	-94456	-207219	-321496	-302226	-59681	-621211	-651113	-135606	584411	-6131	-378460	-166201	-134074
10.7202	7653	319	-403247	-22164	-15861	-173367	2387	-1502	2499	-62020	6799	-3009	343	-806	-37559	-7629	12722	-306706	-139272	-86574	-209511	-331926	-259837	-59663	-601378	-628804	-133565	575407	-6193	-391132	-172725	-125281
10.7198	3092	446	-396480	-24102	-14050	-189982	2045	-3842	1617	-58399	5297	-2113	-1675	-748	-37080	-7709	17317	-305682	-145661	-75840	-210899	-315758	-254629	-61957	-577782	-624400	-149652	601003	-3007	-373821	-177374	-126669
10.7195	858	1130	-410257	-22545	-12390	-180322	2775	-5137	1428	-60084	5466	-849	-1185	-2214	-32840	-7960	19681	-320474	-147922	-79575	-208980	-285006	-282966	-67016	-569572	-605415	-142294	613993	-220	-381151	-181051	-127652
10.7191	3486	1038	-396584	-15750	-8984	-167398	3071	-4831	1673	-52693	5724	-2871	1178	-1761	-32393	-8087	19183	-334807	-144369	-97944	-220661	-285242	-295823	-69637	-565292	-594549	-139480	597365	234	-379884	-174916	-125936
10.7187	6822	-291	-381278	-17805	-12422	-162029	2406	-590	1786	-53991	5212	-4192	561	143	-35647	-8780	19682	-295227	-127509	-83802	-226439	-308290	-285842	-63902	-559661	-588960	-121991	604981	-4364	-370245	-173162	-125186
10.7184	7828	-450	-362199	-13664	-11749	-167685	1869	90	1330	-55521	4020	-4274	-949	-1264	-34296	-9750	21219	-273490	-128456	-75148	-232423	-309949	-292677	-58055	-540840	-594909	-115527	609462	-2120	-358934	-173619	-113257
10.718	7112	1042	-388431	-9205	-10479	-170562	2129	136	1824	-60996	4467	-5782	-235	-831	-37470	-9761	20520	-299276	-138785	-77452	-217854	-303395	-296239	-55839	-522418	-584511	-124555	605818	1700	-360433	-172130	-108986
10.7176	6002	-306	-392312	-11553	-11318	-162820	2246	-783	1728	-60856	6060	-5205	0	-510	-37262	-7633	18114	-300668	-139318	-91322	-217208	-308899	-298932	-56007	-529933	-563300	-116743	619171	-479	-373050	-175432	-109111
10.7173	5316	368	-398129	-7785	-10286	-170100	1871	-3424	2136	-60665	4546	-6149	114	194	-36044	-6479	17208	-281568	-128284	-92014	-214369	-304541	-281522	-58067	-531205	-593217	-117802	633368	-2294	-370013	-162909	-109153
10.7169	9200	871	-433522	-9002	-6625	-181043	2148	1794	3045	-58609	6210	-1274	1473	-126	-34914	-6564	20127	-296398	-126091	-74999	-199433	-278295	-274412	-58647	-549718	-582949	-126924	613943	-8407	-334969	-166502	-111537
10.7165	13061	674	-411898	-15059	-5619	-188119	2799	3426	1762	-58393	6803	-1214	78	-1060	-33576	-6725	20172	-312306	-99168	-66345	-190534	-283224	-277920	-52847	-548073	-587217	-125386	608686	-9517	-350191	-170246	-115890
10.7162	11729	2887	-368956	-13356	-8917	-198245	2958	-1500	1287	-56271	6348	-5143	772	-1984	-33244	-7270	17536	-316074	-116188	-61085	-187032	-320531	-275470	-49603	-527825	-541448	-126351	610238	-11392	-361847	-166929	-125126
10.7158	10993	3132	-377273	-10362	-11601	-191558	2495	-789	1256	-49119	4714	-5076	252	-993	-31775	-8507	18239	-291741	-128664	-65612	-175850	-321639	-252399	-52900	-525786	-530180	-128003	608834	-16073	-372874	-170213	-112521
10.7154	9049	-936	-398636	-14375	-13063	-178429	1541	-1060	2211	-46584	4791	-6150	-1883	-1983	-34619	-8802	16322	-275810	-135953	-80944	-171262	-286710	-276046	-54192	-536434	-535589	-132392	628793	-11502	-356879	-160879	-101243
10.7151	7602	-4350	-398571	-21530	-10251	-193614	1407	-955	2242	-49620	5965	-4746	-2281	-3503	-30227	-7753	16911	-288941	-130213	-84380	-184083	-282604	-267568	-59079	-577568	-549248	-139150	647022	-7168	-332685	-159946	-109972
10.7147	4366	-4224	-398771	-25673	-6413	-191182	1258	830	2164	-53705	7097	840	-2990	-3144	-29230	-8017	18348	-277047	-125245	-70474	-201259	-310728	-282252	-52869	-583152	-520986	-140309	646627	-4882	-344152	-148057	-103836
10.7143	4275	-4373	-366590	-26969	-9944	-179554	1769	-2175	1659	-52555	8275	659	-1249	-2878	-41341	-7645	14271	-277200	-123393	-65384	-201268	-295931	-286281	-48667	-575714	-519448	-141626	638691	-3853	-367686	-132391	-98559
10.714	6067	-304	-355423	-20543	-14528	-162274	2237	-129	250	-56410	6753	-4367	-290	-1669	-43371	-7572	14810	-259650	-118849	-69299	-199382	-289425	-269416	-59224	-536073	-579011	-133191	644493	-5050	-348935	-150798	-92960
10.7136	7996	3018	-352094	-20109	-14865	-174361	2427	2466	344	-65877	5764	-6203	-686	-2217	-38716	-8382	12436	-273600	-110609	-66717	-190241	-290274	-248696	-61268	-502939	-530450	-120730	664904	-3139	-333444	-162105	-86415
10.7132	6656	2552	-354051	-20748	-12039	-180370	2068	5514	897	-61509	5782	-2530	-1182	-826	-32838	-6944	11232	-268890	-118422	-60877	-173990	-282694	-259890	-60642	-505508	-502312	-124698	673742	-1215	-318610	-151731	-89243
10.7129	6190	2885	-353154	-17180	-11813	-176950	973	7648	2273	-61294	7904	355	-542	223	-36848	-8214	13465	-259320	-117625	-64614	-179076	-306866	-280902	-52403	-499910	-480396	-114479	663794	-334	-311237	-150107	-102259
10.7125	6820	673	-353284	-14199	-11165	-176556	1559	6070	2845	-60185	6867	-3811	58	606	-38174	-9854	15459	-258812	-112388	-83276	-179956	-301773	-269840	-52238	-493020	-504191	-120622	663420	-3030	-316134	-145026	-101663
10.7121	7498	2378	-349293	-15917	-8847	-165486	2284	2276	2143	-56884	6498	-6312	206	341	-35265	-9278	15056	-263458	-98123	-85959	-184819	-303250	-273946	-53171	-499404	-485400	-120116	671231	-5852	-331494	-149716	-100221
10.7118	6870	2528	-362074	-14681	-7892	-164440	2393	5198	541	-55795	8290	-4751	1068	-489	-37750	-7451	13504	-263655	-95110	-72822	-181099	-290079	-250270	-59137	-495440	-456498	-117355	671668	-6244	-323296	-143476	-90955
10.7114	8236	-555	-382152	-18164	-6405	-156860	2054	3731	-22	-55173	9074	-8388	-1009	-4	-38972	-8696	17615	-240665	-108275	-81844	-185710	-294404	-246108	-58849	-499690	-511240	-116077	650430	-5530	-320630	-163238	-90593
10.711	10112	140	-374081	-22206	-9528	-165955	2353	2100	31	-56759	8233	-7388	-4157	877	-41580	-7617	24334	-225697	-105017	-85748	-185221	-280396	-265193	-55318	-492888	-556857	-112950	650441	-3696	-337091	-169587	-99452
10.7107	11282	-1967	-377790	-21024	-8049	-175417	2471	3185	708	-55602	6595	-5045	-3433	2113	-41429	-6261	23056	-228752	-104445	-78859	-172272	-273801	-229765	-56290	-485730	-580468	-115100	681107	-6772	-283851	-145651	-108746
10.7103	9119	-3223	-353727	-11792	-9100	-166530	3035	4092	243	-57703	5600	-4025	-2584	-905	-39355	-7552	18351	-242936	-107577	-72968	-164814	-282531	-239727	-56003	-467016	-543798	-108101	673191	-6112	-275175	-148007	-104326
10.7099	6273	-899	-327382	-2402	-8780	-169824	3020	2227	580	-52797	5672	-3724	-1519	-1576	-37117	-7722	18307	-259314	-108004	-71227	-168343	-275252	-237478	-54757	-481692	-509007	-113113	661387	-5051	-257183	-150307	-96086
10.7096	4785	-3724	-311062	-6644	-7451	-176481	1995	3321	775	-45269	7475	-2598	-2148	-873	-37902	-6998	18481	-278418	-107785	-67442	-179082	-259705	-238174	-49199	-483763	-536600	-120365	683190	-7387	-260130	-151057	-79994
10.7092	5801	-2260	-318121	-8017	-6447	-175062	1417	4831	726	-48698	7599	-1300	-1808	-438	-33039	-7132	22546	-259023	-103102	-59868	-182546	-248624	-233056	-47215	-456079	-511395	-121904	643641	-7512	-268027	-140374	-80841
10.7089	2957	-5066	-313297	-11346	-7607	-162015	1892	5621	337	-51733	6977	-2848	48	-2573	-30984	-7867	24784	-247588	-94492	-63496	-184902	-235840	-239548	-53236	-447727	-489860	-112280	640867	-7454	-280648	-136748	-98563
10.7085	2335	-2960	-347915	-14879	-9568	-152144	2629	5833	673	-51517	6014	-1551	1399	-1802	-29953	-8740	22312	-240099	-111771	-66769	-182242	-223852	-249998	-54578	-461864	-472559	-107371	683956	-10007	-264840	-126455	-94493
10.7081	6023	-2454	-365083	-15737	-10787	-156276	2329	2113	487	-46526	4592	1103	633	-1746	-32166	-8902	20609	-238346	-111796	-56691	-180212	-212276	-230489	-48399	-450437	-493765	-108479	679320	-8977	-250381	-137590	-98182
10.7078	5762	-4373	-368158	-18177	-9504	-159044	2825	21	1039	-47296	4714	582	-1089	-1296	-36610	-7690	20745	-268540	-108899	-49881	-179767	-238684	-224257	-46630	-452797	-475093	-104895	681065	-8659	-247929	-133410	-92173
10.7074	3595	-1099	-352737	-19550	-9068	-154678	2363	2782	1251	-47688	5311	683	-1456	-1859	-35313	-8505	19120	-276450	-106274	-47278	-177303	-254225	-242755	-55053	-470432	-462865	-117670	691091	-7164	-265840	-130137	-99304
10.707	142	-550	-313880	-12980	-9790	-154536	2616	5905	1199	-43554	4309	-517	-779	-706	-32330	-7432	20348	-266837	-98872	-49003	-178777	-266376	-233998	-62936	-478837	-468656	-115316	700715	-2518	-254398	-123294	-104734
10.7067	4489	-4192	-301866	-14709	-8622	-154175	2299	7229	66	-48467	4872	-4132	32	-104	-35962	-6664	21102	-243020	-86238	-58636	-175675	-266266	-236942	-63158	-486854	-512557	-105973	721018	-1805	-246077	-116809	-93252
10.7063	8984	-4762	-286697	-18054	-7788	-153818	3209	5789	369	-50279	5403	-1261	320	-79	-32424	-8278	22631	-223346	-82818	-54722	-172242	-255615	-246372	-57590	-455329	-538826	-109333	724651	-5223	-273871	-118629	-86194
10.7059	8918	-1877	-289121	-21009	-10178	-147658	3200	3322	755	-45604	5666	711	230	-972	-31255	-9686	23862	-228183	-82937	-45143	-166479	-233593	-236608	-49251	-479371	-532641	-109264	702962	-6596	-264179	-124655	-87056
10.7056	6266	203	-269953	-20933	-13197	-149654	2764	4084	759	-40456	6884	2587	123	-350	-33906	-9592	23013	-210050	-82658	-45137	-166360	-232349	-230602	-46024	-473046	-524812	-99976	706407	-3921	-257828	-137518	-88605
10.7052	5092	755	-281010	-17470	-15995	-145420	1878	-629	1398	-36615	7726	4478	852	458	-32720	-7797	22230	-217547	-92465	-49110	-158779	-235420	-235568	-46260	-449989	-504092	-101837	714927	-5114	-262339	-148220	-88420
10.7048	5083	-989	-307673	-15051	-14519	-121084	1272	4051	2839	-41679	7587	5821	-724	1529	-33268	-6889	22187	-228930	-100841	-57184	-154417	-230601	-231790	-49858	-464727	-478233	-103177	708305	-7203	-277351	-154356	-78193
10.7045	5937	-2038	-333980	-11264	-9514	-119093	1897	6261	2668	-46543	5714	2235	-884	1292	-30249	-6475	20860	-228260	-94462	-58142	-143367	-251797	-225215	-49719	-451425	-448706	-84578	700798	-10124	-285526	-137791	-85703
10.7041	7782	-5094	-336602	-6525	-9334	-136220	1829	5009	2198	-48707	5310	-1107	48	949	-39084	-5473	19209	-236595	-96425	-61040	-149589	-283942	-213485	-46295	-445834	-404568	-90755	689694	-11534	-325519	-123813	-71732
10.7037	7356	-4508	-307650	-4336	-8507	-138161	2347	5420	1331	-50978	4152	-2501	2072	2462	-46474	-4848	18063	-219690	-90894	-54878	-140165	-271411	-208286	-50388	-447713	-408518	-93789	690970	-6362	-304539	-110265	-73151
10.7034	2919	-3175	-300217	-4039	-8295	-149620	2964	3459	-6	-48933	1635	-2466	1909	1383	-41514	-6063	13732	-194708	-83508	-58813	-143815	-266077	-206174	-48070	-447380	-418628	-94782	678497	-3208	-281802	-126851	-80469
10.703	922	-1101	-297980	-16423	-9051	-149941	2804	3400	-266	-45280	1513	-446	381	470	-33785	-7762	12387	-191433	-86694	-54534	-156201	-256510	-223164	-48937	-446674	-439791	-88112	679059	-2240	-252975	-134972	-84042
10.7026	2949	-1	-302924	-15992	-10402	-142799	1525	-727	-182	-43684	2465	-3448	1134	155	-31675	-8613	13162	-190634	-88201	-60386	-149586	-229696	-238587	-47359	-412884	-484705	-86755	704292	-4382	-252733	-126412	-81810
10.7023	3478	2748	-297607	-16741	-9790	-152475	1238	-4080	-397	-45445	4057	-2777	37	-419	-31813	-8504	15337	-167788	-89601	-58098	-142670	-222885	-245979	-47273	-421712	-470502	-94107	714097	-6835	-242463	-128325	-81441
10.7019	9146	206	-318486	-13079	-11222	-163558	1069	-2052	1083	-50624	3924	-304	-1561	-1098	-30293	-6718	13824	-166258	-78158	-48935	-133792	-222945	-246169	-46890	-408933	-480226	-95226	702162	-7716	-214544	-133149	-73715
10.7015	7690	-2025	-305078	-19167	-8936	-154666	862	-2646	1809	-44054	3370	-3084	-406	-372	-30254	-6068	14577	-196905	-87535	-62127	-129289	-203054	-251878	-46305	-376244	-451050	-109824	676122	-1835	-220203	-128103	-92507
10.7012	6465	-3423	-298498	-21528	-6134	-144516	1184	-2401	836	-37982	1815	-1557	-540	-1510	-20996	-8716	20760	-196442	-92414	-65079	-133078	-203887	-213666	-45537	-396194	-425866	-110180	697273	-219	-226438	-126138	-104365
10.7008	7410	-924	-292488	-17326	-5621	-130724	1980	-2703	1007	-41272	2673	3929	-130	-473	-18170	-9698	18195	-191992	-79104	-51696	-132864	-235822	-200041	-45400	-405909	-356835	-93418	731171	-3323	-227602	-115194	-106846
10.7004	5862	1418	-301325	-19220	-5866	-131829	2002	-2372	730	-44136	3630	877	1549	150	-20670	-6793	20029	-199991	-77664	-45815	-140436	-236888	-218713	-38213	-414275	-369777	-89615	724557	-3944	-266243	-114744	-95553
10.7001	4318	274	-298266	-9719	-6275	-133873	1495	1255	197	-43596	3361	2173	1022	493	-21505	-6890	21216	-228288	-85164	-51310	-134864	-212877	-228386	-41041	-429095	-438107	-101703	716366	-2938	-287374	-103393	-73115
10.6997	4742	193	-255836	-7685	-5390	-129056	639	2466	807	-42240	3748	2664	356	1803	-25586	-7850	18844	-228683	-73596	-52630	-137668	-205583	-256561	-44498	-411171	-415185	-103359	721916	-462	-256120	-115986	-75806
10.6993	2859	-3365	-255470	-15118	-4558	-128824	312	1498	1445	-37259	3842	-1330	-489	2242	-34822	-7385	19511	-209367	-75449	-34212	-134993	-188808	-231070	-42046	-403009	-344504	-87196	718921	2244	-242888	-128197	-83747
10.699	375	-1781	-287963	-16377	-2517	-129998	860	467	480	-40044	3441	-2544	1462	915	-32933	-7104	23076	-188443	-88324	-49051	-135000	-224315	-192941	-35637	-387648	-315168	-84108	730718	-938	-252989	-129631	-85233
10.6986	-1719	-2397	-326406	-18737	-3101	-129610	1243	-473	-206	-36807	2770	-795	-509	623	-28912	-7277	22403	-188396	-90482	-61298	-127188	-220992	-173427	-28558	-367402	-305574	-80044	758182	-5041	-260132	-123008	-73603
10.6982	-2753	-5089	-329276	-12456	-3103	-128249	2414	-1191	-66	-34764	3877	4680	-1263	1362	-26950	-7741	17263	-177540	-88089	-57296	-130417	-191486	-176165	-33848	-374399	-398654	-74958	756055	-5957	-261629	-109134	-87860
10.6979	-1274	-350	-303656	-12220	-6107	-113295	1543	-1894	740	-34178	3823	2889	194	788	-33674	-8449	16327	-169822	-84278	-49282	-150473	-191883	-194882	-38317	-377356	-430190	-80243	737955	-3574	-226764	-115449	-92311
10.6975	1486	2033	-273186	-14847	-8080	-108498	1269	2288	1197	-41044	4534	-2578	-938	-1037	-36497	-8944	18616	-150656	-102216	-43581	-154224	-177179	-205521	-41701	-402620	-416755	-80681	744097	-4837	-217485	-119311	-84380
10.6971	4933	584	-254520	-16083	-6011	-114047	1343	3942	1392	-42517	6057	-5223	-1674	349	-33507	-7554	18203	-166806	-105684	-38842	-130386	-196609	-209592	-39451	-394157	-390361	-88496	739377	-5434	-217393	-119143	-74900
10.6968	350	3163	-238729	-11115	-5216	-113274	2339	4763	1711	-40177	4904	-5978	993	128	-29616	-6492	20245	-173170	-94197	-53273	-124162	-207274	-213882	-42322	-382895	-379874	-87443	732731	-563	-216436	-116578	-75277
10.6964	2068	6432	-256017	-3054	-7541	-119066	2714	1620	332	-41491	3607	-3773	667	346	-29247	-6053	23064	-154246	-79145	-61623	-132822	-190406	-217164	-47445	-385440	-375732	-83020	745682	-940	-217704	-116204	-72890
10.696	2231	7079	-264474	-7390	-6711	-112496	3018	-478	730	-39868	5308	-2866	1340	83	-29805	-6433	20928	-150830	-78816	-55205	-133400	-201376	-218855	-43116	-368389	-392624	-84757	754647	673	-219604	-111166	-63322
10.6957	7194	4859	-264620	-4265	-3900	-109028	2045	-1309	528	-44371	6388	-7115	1656	-994	-24682	-4849	22479	-160812	-94999	-55924	-142839	-190624	-216290	-41622	-339270	-403517	-89533	756807	3268	-237653	-102176	-59604
10.6953	7300	5633	-266304	-9075	-3008	-110038	1512	-2534	77	-40748	5149	-5352	1380	1158	-15515	-5750	18915	-178798	-93632	-44087	-144870	-183113	-202572	-37883	-382968	-410720	-75572	738162	-675	-215751	-95582	-68865
10.6949	6166	3491	-256728	-13029	-2390	-102543	1391	-6832	375	-46277	3617	-4381	348	17	-16452	-6692	18940	-158702	-92773	-44005	-144905	-185617	-185796	-43801	-391171	-404364	-74218	759408	-2166	-221893	-110761	-62047
10.6946	6941	154	-249990	-17268	-2392	-101054	1148	-5439	74	-49932	4202	-5521	55	201	-22828	-6363	21561	-149893	-75784	-49572	-134415	-200517	-164622	-45363	-363367	-360281	-84799	771761	-3717	-213249	-116392	-64702
10.6942	6115	1323	-247574	-23165	-3575	-107501	1079	-35	137	-39364	4924	-2001	874	1087	-22362	-7228	22567	-135417	-71471	-41427	-128494	-194976	-165104	-42184	-359951	-322940	-95899	772306	-2948	-215932	-111963	-72970
10.6939	2133	-1297	-277247	-20819	-3317	-110446	907	-206	-324	-38936	2634	770	163	514	-21400	-7181	19373	-153917	-61983	-42738	-125441	-181105	-196023	-35331	-389154	-346745	-89813	779983	-89	-218151	-105031	-71324
10.6935	3817	990	-266558	-10770	-5562	-96290	924	1907	-724	-36034	1951	-1681	-293	972	-23121	-7544	18468	-168597	-62983	-39331	-120764	-167529	-236632	-36628	-364509	-361107	-88203	775771	-791	-206076	-114332	-74534
10.6931	6002	823	-242933	-8107	-5691	-103056	1480	1089	415	-36647	3033	-772	-1615	827	-27300	-6500	17182	-155604	-75134	-31877	-125896	-183332	-224865	-38529	-352884	-416846	-87727	788173	1787	-212095	-119966	-84154
10.6928	2650	-1498	-239798	-4579	-3904	-107329	1868	-2839	-26	-38448	2601	-5004	-831	-369	-29597	-5795	19348	-194326	-77405	-22736	-123661	-204244	-217283	-35449	-371688	-386352	-96220	801156	5029	-210505	-113451	-90970
10.6924	2381	-4119	-208901	-9667	-2117	-101119	2060	-2820	-542	-35769	3815	-7724	-244	-598	-25593	-6489	18931	-196178	-75758	-23550	-118172	-205936	-203073	-40516	-347737	-290756	-99446	811809	4978	-203240	-96692	-79721
10.692	3094	-6668	-206569	-13083	-4670	-98216	1920	1643	-1027	-37816	6345	-2176	-559	-296	-30547	-8370	22358	-191319	-82133	-37391	-120013	-220147	-196987	-44663	-306778	-303731	-101551	795988	2383	-219519	-78217	-79359
10.6917	5017	-966	-213401	-13771	-6846	-103472	1447	2466	-681	-38312	4734	-3763	-1927	-1888	-34014	-8580	24635	-189820	-74476	-41176	-122752	-211720	-182242	-43495	-304320	-378807	-91710	797604	433	-216211	-83682	-72913
10.6913	2436	184	-227094	-12484	-9209	-99777	1162	-310	-872	-35870	4179	-6198	-525	-413	-28439	-8448	24843	-198642	-79646	-50716	-121693	-202644	-157792	-39340	-326559	-346981	-73864	799720	-659	-182174	-72507	-60851
10.6909	-1213	-1666	-250741	-13845	-4977	-95703	987	-2024	-1608	-41226	3558	-7443	1287	1521	-24430	-8065	20507	-205340	-77451	-69542	-130945	-195497	-148264	-30008	-300490	-344244	-68659	790248	-3772	-200750	-77352	-70729
10.6906	2732	-2345	-240688	-13537	-6813	-92490	1007	-412	-1240	-35753	4735	-3982	1541	-504	-20154	-8498	20666	-177754	-73635	-48555	-133407	-186245	-169733	-32033	-298088	-338620	-77005	779633	-2360	-201666	-86807	-66513
10.6902	4802	-756	-223001	-10798	-8816	-86192	1038	-2103	898	-35114	4626	-428	-153	-2484	-23667	-6787	20368	-172170	-67119	-49548	-117426	-176222	-200458	-35544	-317621	-409270	-80733	757142	-457	-198852	-89246	-79254
10.6898	4675	856	-260267	-5604	-7611	-101174	1512	-915	690	-36930	3433	-1139	-1165	-1766	-25818	-5703	18260	-189760	-52487	-50445	-108976	-157027	-172529	-33559	-326003	-368555	-65117	764059	-969	-204108	-91759	-79381
10.6895	4453	2282	-272605	-6548	-5781	-94490	1475	2345	708	-28738	2440	-945	-1735	-1795	-27490	-5403	18164	-168078	-61508	-41013	-112145	-153460	-177930	-32928	-299786	-268943	-63439	787683	14	-195675	-90899	-67663
10.6891	1020	-299	-247106	-12481	-6583	-83721	953	6431	463	-28246	2816	3338	-1412	-1040	-29413	-5475	19899	-153849	-60466	-42473	-119338	-131379	-163440	-38046	-284912	-253990	-70118	785360	-2093	-211349	-88685	-66049
10.6887	-1361	2437	-242085	-15534	-7254	-87945	637	3446	-563	-34731	3610	1831	-1037	-1543	-27357	-5913	22740	-162017	-65421	-37598	-113189	-128004	-157688	-45776	-240980	-235338	-73182	790426	-1469	-228447	-87563	-81214
10.6884	1968	3835	-237406	-9995	-3954	-101594	539	685	-307	-39526	3324	-2263	897	-455	-18798	-5016	22128	-147541	-68175	-32536	-115078	-142330	-163246	-44078	-246357	-279738	-74658	780877	-3420	-229455	-92026	-80296
10.688	4520	4613	-211484	-10359	-4139	-102011	711	-863	-335	-37200	4214	-405	2499	500	-23070	-5551	19382	-176494	-60455	-29615	-116849	-128169	-190283	-43601	-295949	-324260	-77438	799625	-6075	-197350	-101438	-69340
10.6876	3558	4076	-203092	-14036	-1846	-91337	1367	-3578	-408	-35941	3232	1662	1950	1127	-23171	-5434	17048	-161126	-55420	-24872	-102890	-142195	-172196	-37150	-337771	-375267	-83652	812097	-1732	-190762	-91211	-64388
10.6873	2934	960	-206100	-19647	-2339	-80905	1115	-1316	-802	-30587	3972	933	1857	2711	-26975	-4222	19594	-166479	-66886	-44487	-92720	-151501	-156992	-31679	-336426	-306308	-76650	813724	302	-200389	-84433	-58578
10.6869	4703	-845	-216516	-25911	-2437	-82642	949	1281	-266	-36676	5430	1629	1367	1745	-29581	-4957	19868	-175544	-64510	-47030	-101801	-169638	-149151	-34830	-354576	-315387	-69277	812508	-1879	-224691	-88193	-59191
10.6865	5100	1005	-214705	-20969	-8728	-93728	782	3081	815	-43554	4697	1838	623	1643	-20225	-5567	18897	-180558	-53096	-60171	-106283	-168523	-158000	-36380	-338864	-304383	-65183	822957	-414	-212190	-97480	-62741
10.6862	8744	-133	-228745	-16974	-9836	-88852	734	578	580	-38723	4768	597	1003	1106	-13440	-6522	17220	-146794	-41832	-63406	-117576	-172523	-166761	-30726	-307343	-354655	-73971	829328	-1497	-190447	-90750	-54280
10.6858	7591	494	-234729	-14247	-13133	-84172	488	610	99	-30442	4511	-1255	572	114	-21471	-6269	17588	-139359	-31811	-38993	-117129	-176514	-144596	-36938	-319993	-357150	-63713	835497	-4255	-202937	-94119	-46997
10.6854	4998	-1222	-230954	-10592	-11165	-87119	916	1719	329	-24675	5109	-744	1211	-923	-23510	-6774	17983	-123540	-44847	-40169	-125098	-167354	-126417	-41823	-314973	-346883	-60166	852155	-3098	-192434	-92785	-54953
10.6851	4526	-1821	-223311	-15784	-9842	-84618	1084	161	-284	-22586	7712	810	1559	-1760	-23635	-5018	17229	-120355	-71420	-29443	-136600	-168142	-132532	-33120	-318255	-324827	-63741	853853	-1674	-194216	-92362	-69601
10.6847	723	291	-204537	-17940	-9432	-89069	922	-910	-233	-26279	4643	1194	2141	-870	-27609	-4290	20443	-116983	-73137	-28187	-128341	-153414	-128066	-27481	-300202	-293554	-57168	857455	-2442	-175584	-96037	-69312
10.6843	-767	1737	-197924	-6970	-6656	-90263	515	-1731	-538	-28093	2819	4798	992	-46	-22661	-4807	21332	-122155	-74112	-40783	-125896	-139093	-113302	-28097	-308302	-276269	-59483	853382	-4160	-160612	-81681	-52038
10.684	3134	1997	-208618	1865	-4845	-85729	695	345	-1366	-25903	2989	2480	505	360	-21072	-4729	18202	-134164	-76327	-52969	-113682	-144704	-113819	-23907	-306268	-284381	-62586	868564	-4864	-143995	-69630	-61812
10.6836	5518	3270	-236759	-1792	-4271	-98671	-30	2184	-667	-32962	2116	-143	205	224	-23949	-5347	15180	-129828	-65051	-37153	-100108	-145901	-129178	-29434	-301106	-290167	-71662	840951	-7122	-134321	-59669	-56890
10.6832	4779	1445	-223475	-9634	-8796	-86946	196	2276	-301	-32380	2231	2214	234	913	-26790	-4936	20186	-141242	-55381	-42682	-116946	-145465	-142372	-37257	-310222	-245504	-64591	835368	-1676	-152589	-65423	-52851
10.6829	4443	-1897	-197295	-7658	-11116	-78882	793	2301	-1332	-33367	2278	-28	1785	-1084	-27313	-3615	23671	-149952	-57374	-59348	-125072	-134733	-153662	-30558	-300735	-265666	-77687	824986	-2673	-128726	-67962	-49646
10.6825	2648	333	-190600	-7201	-8902	-93081	765	3710	-1205	-31717	2829	995	2365	-988	-20692	-3978	22940	-155133	-52231	-52641	-121529	-155553	-146955	-31085	-293645	-224756	-85378	801082	-2806	-110032	-68442	-62951
10.6821	2116	-16	-197897	-7741	-12886	-91240	-490	5250	-1529	-27145	4215	-2260	2305	-300	-19588	-5129	22571	-142897	-51856	-27146	-116501	-137769	-143481	-26905	-277928	-242476	-73762	796481	-1426	-160258	-68747	-73116
10.6818	807	108	-220036	-4925	-10783	-88650	214	4953	-836	-24489	4731	-2928	1376	-476	-21509	-5492	18759	-150615	-66534	-34048	-112467	-130594	-152744	-25960	-301626	-213517	-57976	813925	-3916	-147203	-80850	-63765
10.6814	1140	1357	-224938	-9156	-10268	-84712	-43	2191	520	-27876	2167	-4964	1517	728	-21492	-4626	17369	-163216	-59751	-43674	-104474	-159797	-156110	-26567	-316712	-233841	-45222	853112	-4135	-128694	-73392	-70217
10.681	2436	1041	-209633	-8398	-10393	-78277	1268	959	1381	-33943	2663	-815	571	1102	-21974	-4247	22439	-155973	-59641	-41338	-92763	-141563	-128147	-22313	-318023	-230544	-53524	859406	-3617	-134273	-58149	-72762
10.6807	3884	-334	-209856	-7561	-9933	-86759	1161	691	813	-33188	2906	1303	116	2528	-23601	-6560	22747	-150564	-63624	-38978	-96269	-146321	-121014	-22612	-301363	-227745	-54585	839662	-5034	-154895	-53350	-58543
10.6803	5541	-1323	-234912	-2886	-9888	-96253	1044	2914	-350	-25576	1834	-579	558	1679	-21954	-8897	22227	-127850	-51107	-45593	-91124	-170763	-133350	-25693	-293981	-234523	-65076	855872	-3232	-141048	-62559	-49680
10.6799	3997	-716	-206569	-6856	-9525	-89544	1585	3002	579	-14726	2147	-3480	281	-1289	-21196	-8102	19344	-113990	-57633	-44944	-99834	-173569	-138606	-23040	-273530	-262304	-71818	862212	-5633	-144210	-66123	-58206
10.6796	2567	-1647	-193766	4152	-5977	-85861	1878	347	623	-13652	1566	-8772	-730	-1550	-25554	-5776	19323	-84433	-52891	-32296	-109354	-162030	-129271	-28095	-262281	-215360	-71548	869328	-6471	-122542	-65299	-60048
10.6792	4185	-2775	-196241	5648	-6686	-90990	1853	2833	15	-19755	4303	-8466	680	-657	-25320	-7620	21970	-106928	-56101	-26625	-110051	-175919	-109379	-29655	-253124	-178009	-67175	856505	-4987	-145302	-79945	-59904
10.6789	8557	-1408	-176619	-4429	-7023	-95075	492	-605	-76	-27701	5203	-6345	85	-1660	-20650	-8129	25204	-96799	-43006	-38742	-106843	-164235	-140610	-26884	-262946	-215472	-61880	861523	-1994	-171042	-85967	-70563
10.6785	7554	-2851	-162809	-11457	-6564	-97687	395	-808	-641	-32913	4197	-2251	1571	-1844	-22522	-7476	23707	-86011	-43553	-38132	-102435	-172178	-157410	-25413	-281489	-258963	-63459	862804	-500	-173736	-83464	-73910
10.6781	6943	-808	-181878	-3329	-6480	-83999	982	1968	-308	-27161	2997	-282	190	-2192	-23603	-6710	27420	-101498	-39067	-39821	-102516	-156379	-137876	-27026	-271342	-282534	-56205	867430	-1234	-172330	-84980	-56073
10.6778	6004	708	-171404	-2090	-7971	-75877	1099	-727	-180	-20891	1897	-87	-3351	-1165	-21740	-5365	22766	-107035	-40371	-30970	-114308	-154777	-166128	-25547	-246376	-257517	-60609	858112	-1184	-155521	-72681	-50901
10.6774	1098	-1671	-149133	-4585	-8531	-76754	1386	-3239	3	-26815	2731	0	-3379	-428	-23167	-6161	18462	-135703	-54440	-31613	-113323	-153439	-122977	-22943	-250197	-268069	-51672	828255	259	-159978	-68063	-56615
10.677	2056	-620	-146165	-3178	-4329	-72945	1100	-4134	-232	-32121	3703	-897	-2282	917	-17153	-7195	17902	-111760	-47146	-32250	-105775	-125245	-121173	-24582	-242911	-249147	-54909	843162	730	-146644	-82767	-44753
10.6767	8281	343	-151151	-6211	-2193	-64403	755	-415	407	-23311	2730	-259	-1687	-293	-13209	-7555	17346	-73701	-44652	-42538	-104800	-128644	-124184	-29920	-250703	-230895	-66465	840036	-1554	-133605	-76505	-38536
10.6763	8124	-1567	-137714	-2234	-3689	-63879	200	841	991	-15741	3127	1515	-1045	-1724	-16473	-6905	20331	-63571	-56681	-44172	-93548	-128963	-121523	-30145	-244416	-256836	-46828	826664	-1175	-138583	-66965	-52717
10.6759	8089	-2855	-133742	-3710	-6206	-62940	833	4452	554	-18929	5970	3344	1280	520	-18953	-4318	21221	-94391	-48755	-30868	-86898	-102774	-119109	-24960	-254512	-284900	-39277	814004	-2863	-148959	-79822	-58063
10.6756	7462	-1151	-156318	-6340	-5174	-78333	876	3428	176	-17168	3840	1624	1716	1256	-14356	-3643	23219	-91701	-50412	-33848	-95038	-112648	-129508	-29637	-235305	-273994	-61226	840709	-3575	-143843	-77393	-52208
10.6752	4869	-1558	-170901	-3378	-4015	-87571	1087	-209	-681	-15676	3781	434	1726	323	-14038	-4865	24171	-79290	-58257	-35623	-88365	-133019	-148328	-28163	-235256	-230667	-62079	866071	-4946	-145779	-68686	-54372
10.6748	263	5680	-204118	-1296	-3888	-80147	1193	7563	-1005	-13302	4787	2398	1676	-678	-17707	-5866	25715	-81776	-64549	-28572	-88847	-116650	-133588	-25982	-242133	-193570	-64644	845955	-8295	-140505	-72620	-44644
10.6745	-2884	7501	-183462	-5097	-2188	-78695	1109	8673	-869	-22395	4325	1825	2246	90	-17017	-6288	21909	-93827	-63436	-18893	-85677	-140178	-114906	-26570	-227156	-144110	-59729	848860	-4282	-139746	-62687	-32265
10.6741	-36	3752	-158767	-5231	-80	-81789	1917	9159	-1562	-24674	4919	-2956	708	157	-18814	-6263	18570	-103899	-45938	-22814	-90218	-137613	-112073	-24517	-229756	-160992	-47858	862794	-3488	-107883	-52698	-30173
10.6737	-2256	5531	-139104	-2545	-858	-85782	2318	5009	-2024	-22500	3482	-3571	649	-1461	-15328	-6041	17297	-102846	-49021	-22316	-93257	-102732	-137663	-24086	-227811	-227061	-51440	850649	-3640	-115644	-55889	-24952
10.6734	-1498	3614	-158446	-3352	-2817	-66813	2053	-1065	-1288	-16480	1910	-2412	409	2000	-15047	-5337	21394	-94471	-40938	-27428	-99556	-91008	-137589	-23348	-238046	-220689	-45177	857679	-3238	-121599	-57978	-24619
10.673	82	196	-179225	-3048	-7720	-59213	1300	-2186	-681	-16531	2809	-1165	366	2152	-21217	-3489	20838	-75179	-39052	-23360	-95749	-108333	-110028	-20506	-237559	-241321	-61493	837287	-4058	-138244	-61555	-37636
10.6726	1861	-3680	-161570	-1154	-10254	-54815	1021	-1110	-478	-21546	3622	353	365	-689	-21538	-3747	20748	-81607	-39472	-34575	-89887	-109398	-95750	-19818	-215780	-219145	-66851	819304	1616	-118944	-64194	-55058
10.6723	2139	2856	-142967	4740	-8398	-51321	1221	1073	-278	-17552	3995	-3361	-727	-2348	-21916	-4522	20118	-93437	-55503	-39085	-94677	-129001	-132251	-25778	-217946	-265189	-62712	848695	-1046	-140414	-67454	-56149
10.6719	1944	8539	-136161	2469	-4302	-55339	1125	2185	-618	-14211	2631	-6713	-1239	-79	-19599	-6742	18005	-81985	-46673	-25301	-87675	-119330	-121618	-27552	-231598	-225521	-61675	865286	-600	-125381	-65654	-46841
10.6715	-468	5363	-144591	-3760	-5047	-63602	1258	5794	-639	-18976	2169	-4186	362	744	-15652	-5741	19641	-80398	-49360	-7907	-92548	-113247	-111556	-29651	-245482	-217237	-53595	868827	-2614	-100199	-54654	-46646
10.6712	4813	1157	-162152	-1871	-5483	-58946	1545	4940	-685	-23426	3063	1034	1862	159	-21257	-5224	19896	-76052	-43019	-2409	-86370	-101448	-135544	-31154	-236570	-180274	-65055	858923	-5813	-89017	-57010	-37835
10.6708	7683	-1256	-178240	-11814	-6844	-54263	1599	1739	-693	-23162	3758	-632	1602	-363	-24036	-6088	21589	-63731	-36172	-5865	-79581	-101783	-119371	-29389	-188867	-114222	-65160	889194	-6380	-88039	-57936	-38865
10.6704	4566	1043	-179229	-21237	-9456	-78183	2071	3100	-1539	-23777	4388	-1476	2850	-450	-16921	-6006	21848	-61304	-31889	-8611	-86657	-126627	-97959	-25463	-193937	-91458	-57597	930222	-4568	-87308	-62466	-46135
10.6701	3853	664	-171414	-21846	-8467	-82347	846	-496	-1855	-25689	4044	-2325	4784	-67	-18063	-6041	23412	-84729	-41729	-18139	-90053	-129632	-101112	-18315	-185457	-134747	-65546	899568	-2337	-110898	-56050	-33338
10.6697	4580	-995	-177746	-22471	-7208	-73041	541	-2351	-2173	-26235	1503	-1587	2841	-1321	-19329	-6561	23181	-121793	-51683	-9322	-86949	-112128	-96971	-15295	-200329	-105233	-55599	868908	-5618	-90176	-45247	-25446
10.6693	4852	-3920	-145357	-9393	-8418	-62376	1133	-892	-1647	-26762	2295	-618	1996	-2881	-22925	-7690	24458	-128493	-40399	-11577	-91047	-104764	-90982	-24064	-211098	-84425	-43755	882688	-6111	-78813	-58781	-21861
10.669	3094	-6950	-141492	-3017	-6575	-62270	527	283	-1006	-25443	2904	43	1295	-2023	-17834	-8778	26929	-99368	-38513	-30976	-92651	-122613	-98027	-30114	-205037	-134896	-48634	889233	-5481	-89391	-54104	-28992
10.6686	756	-1253	-135286	-3011	-7471	-71721	753	16	-946	-31833	2762	-1766	-969	-606	-8984	-7318	23620	-82020	-31892	-38049	-67881	-139730	-131626	-28945	-195437	-171828	-43416	907935	-3749	-115049	-46078	-28705
10.6682	4172	5338	-125973	-6539	-5902	-68166	832	1553	-1175	-29514	1992	2798	-396	180	-2139	-5922	24042	-72403	-38619	-37715	-59247	-148395	-136401	-24120	-217559	-141937	-29803	923901	-4549	-108459	-52887	-28518
10.6679	3509	5804	-129677	-3330	-1512	-64579	1152	1011	-1358	-31158	2261	3195	1277	1594	-7871	-4979	24683	-69318	-39605	-42685	-59109	-147680	-128719	-20336	-219405	-82565	-31016	935356	-4574	-118515	-48063	-37646
10.6675	4054	2758	-134516	-9330	983	-62489	1703	580	-1161	-24460	-479	-2126	2697	501	-10276	-5226	22876	-87732	-30958	-33786	-64751	-118594	-134002	-23456	-191673	-53936	-35114	896003	-3921	-125906	-52608	-48392
10.6671	5752	4200	-144103	-8734	2317	-67221	1196	2826	-1181	-17333	-581	-3330	2097	23	-12678	-6565	19139	-97740	-33307	-14147	-86686	-118992	-113921	-20804	-184440	-139165	-36736	888532	-2504	-106042	-51100	-35766
10.6668	4837	3350	-159208	-763	1931	-64371	1696	4504	-413	-11348	664	-2531	-651	540	-7511	-5734	21213	-75272	-36336	-7941	-97305	-108347	-78592	-16338	-188741	-140712	-44911	907382	-2182	-121290	-58296	-38101
10.6664	4808	2330	-183730	-321	3224	-54472	1794	2409	-557	-13914	108	-1271	419	1037	-11725	-4691	18067	-83718	-30369	-11261	-94177	-96973	-90035	-19752	-162235	-168975	-40287	904429	886	-110139	-71190	-41351
10.666	2728	2903	-197125	-10373	-35	-48394	1747	3106	-1819	-18026	362	1617	301	297	-10183	-4928	19534	-85786	-29607	-23146	-89644	-95757	-112141	-27161	-153281	-188824	-43934	913229	2727	-68477	-72541	-42984
10.6657	1211	931	-177375	-9768	314	-63358	1090	3584	-941	-14861	1485	-1816	325	-346	-11813	-4686	22529	-74549	-35154	-29019	-81831	-95805	-112677	-28727	-167657	-208615	-47292	914595	672	-79747	-81064	-32273
10.6653	3507	-3292	-170573	-4724	-153	-77184	1026	2671	-870	-18435	2725	-1612	-373	-240	-20449	-4007	25367	-62146	-39729	-14700	-80555	-82719	-93107	-25575	-178234	-173180	-34332	919709	4028	-100145	-84488	-44503
10.665	2686	-3401	-134851	-10152	299	-59214	478	2052	-177	-23620	3378	997	230	24	-28045	-2920	24597	-52103	-33532	-12927	-71988	-94844	-77965	-28775	-190885	-183239	-35168	917847	2179	-81739	-82913	-45891
10.6646	875	-1457	-136543	-14207	-1434	-60928	445	1769	-447	-23324	3213	490	1299	-1105	-27160	-2861	20223	-58534	-27781	-16065	-52528	-109317	-95088	-20508	-206646	-202784	-47333	899981	-2647	-82285	-85813	-45606
10.6642	4585	-271	-114866	-12883	-1078	-65108	1435	5159	-423	-28006	4622	-630	2360	-2735	-18924	-2305	20305	-58718	-45172	-5228	-65820	-123074	-95377	-17334	-217337	-197142	-55565	901798	-3072	-80839	-72748	-35840
10.6639	7349	3122	-115796	-7071	596	-54663	661	1946	-1611	-25786	4516	-515	773	-1483	-9718	-2579	28401	-50901	-48558	-3059	-51646	-119832	-102610	-23739	-220837	-151461	-51674	923456	-4049	-75220	-69048	-27243
10.6635	6671	4361	-108907	-7996	-1680	-46785	165	2069	-2036	-22706	4070	-2288	746	-1009	-12251	-4434	26544	-49226	-35011	-17671	-62743	-106214	-106823	-23112	-209617	-165630	-53513	899030	-1579	-60293	-71486	-29290
10.6631	7339	4046	-106309	-8986	2772	-38958	-223	2456	-815	-20929	4265	426	927	-615	-20398	-4340	18679	-80809	-26836	-23886	-67993	-100505	-69942	-24388	-222478	-188462	-52472	895544	-4230	-68094	-57974	-32467
10.6628	9002	290	-122153	763	3364	-50913	419	562	-1163	-21229	896	3229	-120	-153	-19244	-3751	16250	-80966	-21628	-28939	-67996	-120346	-45901	-19280	-211741	-175132	-47150	896460	-5351	-78844	-53164	-35846
10.6624	8836	964	-92712	7838	-762	-56700	1447	-2374	-1072	-25003	1426	4147	1259	89	-11564	-2019	20758	-82732	-28380	-16409	-69043	-101880	-79376	-23043	-184924	-133587	-37453	912052	-1915	-105705	-64696	-21998
10.662	4714	8102	-85474	1132	-5269	-69860	797	-1792	-399	-25116	1296	5069	911	-579	-11034	-883	24392	-80614	-19714	-6	-62965	-91780	-99977	-19265	-186452	-176649	-44198	894263	-1911	-126671	-61272	-12233
10.6617	4713	10372	-80369	-6193	-5414	-76717	-18	-2642	-190	-10071	182	5087	1638	-1884	-8685	-990	23663	-53926	-34474	-955	-67938	-87220	-90959	-18692	-180551	-180132	-34839	921413	-858	-126682	-60659	-30010
10.6613	7896	1832	-96022	-7587	-2726	-69152	51	-2286	-744	-11981	-651	5155	2504	-2184	-12538	-2832	24198	-71719	-30809	239	-71854	-106991	-90031	-14963	-170363	-122920	-34815	947128	2908	-126029	-59729	-21649
10.6609	9265	-5844	-108448	-8032	661	-63161	-25	-1260	-366	-20354	444	660	3442	-1045	-19896	-2949	25447	-78204	-25334	-17687	-71120	-106150	-84979	-8148	-151902	-215720	-31903	916804	2627	-91684	-51758	-27858
10.6606	7553	-3093	-112115	-8196	-1545	-51096	645	454	-660	-20372	264	-81	2936	-2404	-14273	-2022	26318	-75121	-26693	-26108	-73450	-102475	-70465	-11801	-152318	-201846	-36389	887871	-152	-105133	-42526	-41559
10.6602	5774	-131	-100179	-1599	-220	-68580	1218	3197	-1026	-12115	-90	-378	809	-2343	-10878	-3149	21887	-64696	-8628	-10444	-80153	-100225	-85649	-13694	-168750	-173851	-34472	872974	1310	-102733	-53106	-36116
10.6598	4494	3130	-106610	548	-1816	-62593	1533	-994	-1337	-18155	1238	-2469	2279	-661	-6667	-4050	22664	-34478	-7009	-7273	-56253	-96981	-76476	-13479	-157401	-198635	-20424	898470	1716	-86314	-62674	-36822
10.6595	6098	4317	-89612	-7493	-2580	-47475	1600	-5678	-1410	-20617	1153	-2059	2598	-613	-1137	-4000	23594	-32182	-20780	-10140	-50581	-83548	-75348	-14366	-164467	-155749	-30058	910793	1838	-85638	-49381	-32990
10.6591	5138	483	-117755	-8173	-2435	-49689	1184	-5341	-1734	-17084	-348	-2932	2310	323	-6395	-6905	25307	-61557	-22161	-4956	-71156	-79115	-67091	-17551	-160712	-155388	-15988	920733	3879	-82888	-40441	-27910
10.6587	4677	804	-123952	-16398	-451	-41969	2122	1305	-1878	-11734	476	-5050	1265	896	-3611	-6498	26162	-56856	-28761	-13270	-73995	-38679	-66012	-18527	-152399	-153494	-13503	928368	3781	-72377	-49763	-30783
10.6584	4585	3034	-90463	-12878	-2448	-45727	899	4070	-1328	-12120	1355	-6677	877	1245	-1895	-4762	22439	-11662	-33643	-17055	-59613	-24905	-92508	-20261	-148857	-122458	-13031	927559	2059	-99799	-51384	-29324
10.658	1221	3870	-72429	-5517	-5107	-39398	703	961	-1044	-8058	857	-7068	2281	628	5406	-4887	22824	-10449	-40396	-10318	-53721	-36045	-91670	-17724	-153588	-222529	-15616	971315	-2586	-96836	-51095	-36040
10.6576	1706	2919	-47686	-4007	-3458	-41796	797	-1694	-1711	-7872	1390	-5533	1907	911	5137	-5068	21782	-38512	-22618	-12403	-63503	-40840	-79535	-13411	-164427	-171400	-21928	947289	-2342	-58492	-50741	-41186
10.6573	4035	4539	-53341	-6047	-119	-33656	547	-1036	-1073	-10907	1379	-2205	334	-287	-2558	-6639	19798	-60030	-9807	-7684	-66640	-72855	-46636	-15818	-170923	-136911	-15198	961396	-1444	-53651	-39181	-42166
10.6569	3433	3434	-63850	-3014	103	-37055	19	-493	-733	-11238	2709	2372	1293	-22	-2195	-7001	17815	-69918	-15279	-1081	-55227	-71672	-40983	-11818	-148385	-154887	-23027	938911	-1927	-105088	-39501	-31387
10.6565	1359	1940	-63933	2016	269	-40907	-163	-2264	-949	-6059	2467	3934	4504	-8	1231	-4962	17974	-66157	-5657	12335	-55922	-69803	-51463	-15603	-142742	-118849	-33266	926115	-2377	-128768	-45122	-14539
10.6562	4252	1129	-91213	457	328	-32264	-11	-5533	-517	-4015	458	2912	4639	-799	2622	-4502	19998	-45733	-12571	-12880	-55911	-101062	-41885	-19992	-149454	-111214	-41663	907697	-2745	-90884	-43874	-5445
10.6558	2433	-1189	-126161	-3639	-3054	-26725	530	346	508	-6083	689	493	2161	-2546	3614	-3935	24630	-27591	-17039	-18044	-71596	-86472	-42973	-20789	-143870	-146004	-41410	928196	-2637	-71179	-48756	-19862
10.6554	-1985	2583	-148325	-6874	-6196	-36755	385	899	95	-9331	2497	1545	-851	-1218	1484	-4245	24140	-30301	-28239	-13281	-88524	-82682	-61756	-14828	-144784	-144555	-34583	936011	-3368	-79478	-51306	-14853
10.6551	-1419	1903	-130896	-11189	-4658	-43254	-394	396	-1677	-7833	3582	1902	-259	830	-8908	-4926	19712	-31528	-32532	-11156	-82128	-107466	-70784	-5304	-147136	-93724	-29231	935097	-3115	-62028	-57846	-21911
10.6547	3932	-1827	-132098	-7430	-2296	-41772	35	835	-2288	-9246	3580	-24	1036	2131	-13702	-4667	17771	-27172	-19769	-11403	-66091	-106737	-77709	-8962	-159478	-132830	-15016	935772	-5626	-88230	-68279	-30775
10.6543	8721	-4680	-109342	-3716	-4337	-40902	1206	2617	-1187	-12432	1880	968	1660	1726	-10017	-5595	22112	-72711	-23270	-10441	-57662	-112517	-79359	-16000	-174061	-193453	-24733	910638	-7501	-93906	-58549	-24208
10.654	3779	-765	-107276	-2910	-3685	-47511	763	7942	-513	-12215	2378	6206	2538	1006	-9533	-7184	24654	-49486	-19276	-5282	-55545	-86931	-89080	-23590	-168323	-138561	-28692	937517	-3122	-80188	-54147	-11788
10.6536	4043	5111	-108622	-1322	-2368	-33836	108	6014	111	-11241	2195	7539	3507	88	-12729	-4799	23123	-28312	-14912	-7130	-56203	-69806	-64231	-27890	-164266	-124580	-23250	947840	1646	-102555	-45436	-8729
10.6532	3690	4711	-88133	-12481	-1381	-28170	175	1706	-766	-6754	1554	1326	2452	595	-11456	-5345	22551	-43027	-16289	-17715	-61372	-64208	-91775	-24457	-154096	-106211	-1966	917854	1953	-96810	-41254	-37633
10.6529	3628	1639	-66762	-12996	751	-35173	429	3902	-1245	-2750	1364	-958	259	9	-17681	-5026	26490	-62858	-12191	-9125	-47267	-68118	-108967	-17122	-136845	-87141	-5558	934941	1019	-72461	-62345	-37920
10.6525	11741	-331	-50176	-6452	594	-35974	1252	3920	-61	-6257	672	2441	1735	1009	-13850	-3951	25722	-56899	-3331	-25307	-44465	-59205	-125348	-17012	-142013	-138357	-13627	953834	307	-97461	-64785	-18822
10.6521	9955	-2277	-52191	-5789	551	-43912	1463	3964	-933	-10502	944	1021	2156	-1092	-8824	-3655	24423	-53833	1049	-30802	-61381	-68506	-119473	-17094	-157892	-146641	-21871	971456	-232	-69098	-61127	-19217
10.6518	2961	-2675	-77428	-2834	-1205	-54799	1028	2696	-1153	-14235	1043	-2484	2058	-2214	-9260	-3257	22917	-70314	17770	-18916	-67775	-98380	-62762	-22608	-149964	-106927	-31363	946369	-242	-70811	-65394	-23757
10.6514	2918	1949	-104684	-4533	681	-53831	1104	3418	-1182	-14368	351	-2591	3878	-1553	-9256	-5016	22892	-87417	4705	-13617	-58275	-88587	-115991	-22594	-162171	-79441	-24255	928877	2841	-91445	-47423	-19334
10.651	3146	717	-97328	-5386	-274	-50104	1002	2952	-1487	-18630	-1360	-970	4110	-1814	-9275	-3626	27211	-86217	-11671	-23195	-67200	-69568	-135554	-15443	-155859	-58150	-9993	922639	4260	-128420	-35565	-10813
10.6507	5865	2048	-94265	32	-3258	-55580	-541	385	-1466	-14980	-662	-1497	3015	-963	-12584	-5037	24775	-88359	-14067	-37229	-80670	-73478	-102541	-19732	-145144	-75230	-1703	966578	1632	-98827	-27570	-18997
10.6503	2876	-1621	-71394	5010	-989	-48282	179	4278	-2870	-13723	851	-346	4693	-279	-9844	-4626	24531	-105617	-11090	-28900	-59628	-67305	-85724	-20015	-151717	-124674	-14773	986656	-1078	-65782	-22242	-29984
10.65	1730	-5192	-57731	-1485	-3246	-39595	345	1247	-3776	-13765	727	-652	4208	107	-13785	-3957	20760	-98190	-13091	-22379	-52155	-57952	-76382	-23981	-138190	-118848	-30890	949659	-1136	-57523	-31238	-32436
10.6496	7222	-4579	-79961	3357	617	-38781	167	-731	-3348	-16619	-569	-2964	2137	-129	-6312	-3413	19271	-77732	-11108	-19350	-48089	-65160	-68312	-23551	-154004	-124474	-24310	957629	1931	-80749	-25993	-27536
10.6492	8220	-1951	-78987	6270	-77	-37770	760	-512	-1877	-16204	380	-1758	2105	-566	-4858	-4402	22546	-90283	-18322	-28298	-37365	-40898	-69346	-24419	-143530	-69427	-29488	945583	-451	-80095	-20652	-26681
10.6489	8365	493	-43302	626	231	-34128	530	-476	-1145	-20428	1586	-261	1188	-807	-11934	-4519	19432	-87241	-18025	-12103	-34520	-37630	-56999	-21113	-158703	-89744	-27753	929908	-2042	-63492	-27915	-27894
10.6485	5024	-1927	-70625	2771	1177	-31021	-499	-3177	-785	-10262	1580	-480	-151	-571	-10631	-5551	21225	-99914	-25325	331	-39562	-41215	-58672	-19887	-149709	-107313	-43383	936383	2058	-59642	-27369	-10370
10.6481	3622	-1090	-65882	3595	1918	-32912	128	-2417	-709	-3360	3176	1648	628	-1197	-6873	-6847	20143	-73560	-33304	6740	-52657	-58085	-62624	-21017	-128505	-85041	-33772	930094	310	-45754	-36601	-15107
10.6478	1106	-931	-66099	3940	1982	-25854	1490	941	-608	-4095	3923	3464	2044	-2212	-5901	-4562	20050	-50046	-27551	3390	-36590	-53768	-52407	-15004	-162470	-109958	-32637	919460	713	-57424	-48787	-30175
10.6474	2227	-1650	-42270	40	484	-26809	1426	2884	-639	-502	3517	1800	3033	-332	-6988	-4830	19690	-71789	-18185	-19069	-23958	-33891	-10157	-7921	-158641	-86292	-34895	935734	-3942	-67484	-51090	-34992
10.647	143	646	-43583	2766	-2302	-41416	1183	1996	-1352	-9806	3173	-796	2957	187	-2510	-3887	20783	-90302	-13716	-21262	-16282	-22291	98	-10113	-132826	-75498	-24838	928475	-6100	-69446	-40559	-34179
10.6467	2806	2117	-80072	-4244	-3600	-43439	161	-547	-289	-14983	1292	234	2327	787	-2184	-4837	24598	-96240	-13095	-22951	-45813	-43092	2952	-12702	-117026	-65090	-23413	942570	-6260	-30129	-35042	-31305
10.6463	5981	-3582	-82819	-4614	-4158	-48009	-570	1435	-769	-21072	1410	2853	-305	928	-128	-6214	27554	-59615	-10157	-33777	-54835	-80786	-34943	-14312	-102392	-80769	-23727	961991	-4896	-12195	-37715	-36542
10.6459	6109	-1435	-111371	-9224	155	-49366	-1	4790	-508	-21485	2521	3305	-678	2290	-6449	-7021	23261	-56513	-9726	-19433	-37252	-61533	-60337	-11436	-95126	-84581	-36174	955417	-4355	-33013	-32497	-24933
10.6456	6995	620	-84856	-8228	-940	-44927	549	4026	-1315	-18956	3302	4424	-96	1158	-2062	-6219	21721	-62395	-19909	-16226	-46630	-42267	-47942	-10057	-102139	-74335	-38285	978190	-2636	-49724	-22800	-17101
10.6452	6591	1259	-96846	-11144	-1983	-30936	1244	3836	-1499	-9914	1498	2483	83	1635	-4404	-3817	22462	-57732	-34687	-2197	-48746	-39564	-13541	-11365	-105842	-127039	-28821	979296	344	-44873	-21550	-7695
10.6448	5122	1722	-90568	-12241	-582	-32896	1683	4540	-1468	-6857	1790	-37	-464	1921	-5796	-3698	23429	-58545	-20451	1566	-43158	-57900	-10534	-10114	-101566	-170357	-23182	973119	583	-52574	-23999	-7265
10.6445	5069	-2079	-78750	-9263	-514	-30159	1382	3535	-240	-10784	1486	-595	-593	678	-6781	-5256	22579	-67173	-9485	-21401	-37492	-71020	-33065	-7158	-98632	-121592	-22887	975932	-2862	-49255	-11748	-11787
10.6441	3062	-1698	-41098	-10537	293	-27292	414	2211	-273	-8905	542	-1665	1518	-358	-9157	-5014	20526	-78331	-19005	-22943	-37954	-85195	-64643	-11144	-110858	-88484	-17109	957631	-3403	-46897	-34616	-15620
10.6437	4860	1712	-45520	-21429	5232	-28818	801	3041	-1047	-4049	312	-3293	2830	-607	-4727	-4584	16325	-77157	-12274	-17976	-41725	-72742	-52341	-11040	-102447	-51261	-21727	941029	-1639	-44245	-43405	-11219
10.6434	5248	-757	-60650	-15832	261	-19217	408	-75	-406	-3203	2293	-4142	104	-1132	-2470	-4662	21682	-80953	-3848	-31166	-32363	-76116	-39533	-8814	-89992	-38225	-26487	913846	-2435	-52983	-31445	-25034
10.643	4085	2038	-72948	-12351	-7304	-8201	491	-2832	-690	-7390	4358	-2536	949	-1663	-6820	-5444	23835	-92521	-10362	-9873	-26474	-82961	-40247	-13611	-100797	978	-23622	911373	1488	-48310	-30895	-26219
10.6426	3915	4798	-83440	-12231	-4402	-30774	1257	-4466	195	-11248	4369	-1734	1672	1067	-13124	-5654	27880	-75808	-8618	10258	-32186	-80827	-55805	-18732	-124990	-37063	-18510	941241	2826	-48140	-28455	-21066
10.6423	4616	2892	-80028	-6096	-2582	-42599	846	-3073	571	-14256	2818	-2332	1967	2107	-10406	-6573	29514	-68811	-18071	-13756	-45033	-50079	-35362	-17403	-119290	-38979	-15566	957424	1952	-75581	-25744	-35211
10.6419	4476	-740	-103408	2315	1048	-40780	253	-1584	-242	-12734	1663	-380	2318	1909	-4814	-4483	27898	-74185	-32008	-18759	-38867	-40489	-49541	-19654	-75458	-37194	-18083	954305	1318	-80066	-32861	-19671
10.6415	7514	-1314	-131924	2073	1412	-31838	116	-3566	-791	-10125	2239	-1297	2892	3260	-2638	-3230	25167	-50490	-36391	-6289	-30351	-65010	-71181	-12270	-75951	-95809	-16649	956585	-600	-59875	-43822	-23142
10.6412	8404	1532	-93733	659	3992	-36480	931	-536	-1369	-9827	2951	-859	3601	1017	-5726	-2644	20977	-35107	-25360	-13731	-33473	-56351	-80866	-8719	-76580	-134708	-17875	946888	-3159	-44571	-33271	-13517
10.6408	6526	92	-79068	1238	4853	-39950	1315	1800	-1647	-10458	2974	490	1948	63	-5869	-4216	22973	-22879	-14924	-31996	-25268	-61751	-63352	-5091	-107504	-111780	-33186	913177	-6974	-48170	-27973	-10010
10.6404	4103	-1917	-73654	2408	796	-51421	312	1290	-1268	-8222	3043	-148	2541	593	-6400	-4420	21950	-30343	2462	-24543	-31687	-57776	-44342	3564	-119677	-17953	-24396	908753	-5416	-57816	-23160	-17641
10.6401	5248	-691	-52573	950	-1847	-54409	543	-2966	-1472	-9960	2261	-590	2618	-1791	-10697	-3429	20916	-56735	2849	8099	-39180	-57584	-69989	1927	-134074	-27882	-9637	943638	-4282	-51759	-22168	-25801
10.6397	6690	569	-36969	860	-4257	-59866	781	-2748	-1353	-14623	2800	2698	1185	-1636	-15489	-3844	16576	-32824	1768	15966	-37846	-30979	-63364	890	-137731	-28150	-14582	956315	-5174	-74272	-34279	-20926
10.6393	2451	2066	-20280	5220	-4084	-58454	669	-3044	-1983	-14712	1721	5086	208	-1943	-11551	-4704	14679	-6013	4227	24503	-40885	-42001	-50439	-9170	-130151	-10138	-19056	950760	-5018	-60491	-42400	-36570
10.639	864	-858	-14279	-424	-3485	-42143	127	221	-1287	-15382	-1730	-1231	1484	-1573	-7320	-3024	15979	-23873	-13809	19443	-38962	-61054	-35164	-5078	-143433	-30560	-20314	972460	-5316	-45787	-28892	-34091
10.6386	140	2192	-12195	-6151	-7476	-37464	365	1957	-1054	-8509	-1318	-4086	823	1003	-4391	-3072	18891	-28136	-25751	7501	-46318	-57034	-52165	-8546	-127129	-47320	-17999	979469	-799	-15317	-23194	-18189
10.6382	339	1707	-3260	-81	-9545	-47331	1181	543	164	-2452	711	-290	1976	1161	-6891	-4218	23352	-10692	-20049	-10100	-51058	-76001	-58127	-3858	-126780	-121506	-19551	966785	1649	-20658	-28552	-8856
10.6379	4051	1127	-21717	-1027	-8366	-59007	592	154	3	3073	1259	-2134	2803	717	-9517	-4661	24822	-29428	4187	-11748	-45828	-88341	-53301	750	-116482	-83746	-28248	1006097	-209	-44410	-41492	-14459
10.6375	3648	-2978	-36011	-4137	-4450	-39060	737	489	-965	-65	863	-1758	798	410	-3302	-4968	21172	-34561	6013	1830	-45307	-68984	-22638	-10753	-100856	-43962	-8916	998666	-1318	-62116	-35220	-11800
10.6371	-1598	-3565	-51008	-6880	-3199	-34609	1069	4483	-1012	-5513	555	-2240	1331	-1720	1430	-4204	17800	-1257	-5329	14241	-49138	-47276	-29397	-16488	-89055	-53639	4270	983884	-5435	-58303	-30744	-10522
10.6368	-73	-3143	-48626	1273	-632	-34426	730	6569	-1572	-10665	1423	-3202	2221	-1103	-2301	-4081	14723	5230	-7733	13683	-40653	-57607	-40140	-15081	-104493	-91026	-11929	959330	-4668	-44724	-25048	-19148
10.6364	4974	-610	-68412	-5062	-3240	-30125	18	2903	-1768	-4998	352	-3902	1977	-564	-4885	-4561	17424	-31260	-6919	-1627	-35146	-71625	-68426	-10628	-68160	-57043	-12136	957310	-1231	-25159	-15111	-27574
10.636	1331	3337	-66379	-11089	-67	-16824	-169	-45	-2414	-4819	1222	-4602	2605	-142	-1271	-4803	23040	-42590	873	18942	-33492	-56191	-109223	-7276	-83732	-90466	-11516	967644	-361	-15084	-24961	-28672
10.6357	-558	2212	-29061	-13046	3420	-24654	311	-2269	-1743	-8587	879	-5360	3800	1	-4784	-4067	20896	-35750	6518	17419	-46848	-68471	-80910	-9532	-96485	-102261	-17965	969865	-17	-13075	-36436	-20367
10.6353	-284	2436	-58014	-4883	965	-33308	374	-2981	-1609	-11871	2042	-4010	4309	983	-11574	-4728	19290	-11172	-891	13234	-48438	-42458	-63005	-11032	-90489	-103757	-9377	988164	404	-56580	-36733	-24638
10.635	1153	557	-62116	-3813	-363	-36709	394	-1277	-1691	-9697	1103	-3401	1722	-1429	-7249	-4234	19720	-27777	-16822	-1550	-44073	-51067	-63793	-6606	-115265	-118573	-10976	995141	-3925	-61863	-31030	-17209
10.6346	2595	2384	-51468	-6603	-1948	-29898	934	-3357	-947	-12023	296	-2499	1192	-3068	-5040	-4595	21583	-44228	-9176	2080	-35715	-66147	-49581	-2879	-117259	-104247	-19537	993105	-2208	-35604	-19309	-17270
10.6342	5712	3162	-39904	2696	-5171	-27796	679	-3435	-346	-13310	284	-2686	1469	-1012	-7431	-6497	25802	-34013	-8005	18739	-38288	-76590	-46428	-2427	-100665	-86817	-7615	1001744	2584	-9732	-8807	-22723
10.6339	2853	4636	-12589	6737	295	-17230	32	-1493	-1481	-14083	-397	-2627	1100	1371	-668	-6372	26922	-25783	-4639	9285	-26374	-62563	-43217	-2797	-109899	-49435	-16520	998783	3715	-5060	-26566	-18875
10.6335	5438	4023	-12916	-1070	1387	-14015	742	-200	-1885	-11838	952	-526	553	1175	929	-5246	23890	-41008	-3630	15896	-20984	-76877	-39953	-404	-90880	-38509	-15773	983500	1975	-33811	-22151	-13618
10.6331	4840	3730	-18464	-2183	-1468	-599	1062	-3252	-2162	-20028	-1635	-737	156	-520	-3528	-4396	22841	-39725	-4292	16036	-21735	-41598	-85293	-3991	-70614	-66655	-22565	979436	1329	-45123	-8934	-9373
10.6328	235	5633	-53695	157	-138	-16380	546	-2971	-2471	-22011	-1955	-1944	-1610	1207	-84	-5746	25614	-36978	-8972	-2630	-24007	-42437	-103244	-3043	-85927	-79796	-12757	972498	1278	-34492	-28821	-2927
10.6324	-1965	4510	-81231	-6955	-299	-26516	555	-2084	-2575	-16240	-571	-2416	510	36	5658	-6228	22260	-54292	-13268	3846	-27474	-24032	-91148	2286	-90375	-71036	-28756	983287	2746	-61073	-51000	-10531
10.632	-1612	4730	-69688	-11336	-1572	-31185	839	-4636	-2169	-8379	-3246	1884	2906	-1514	2855	-4629	20497	-33773	245	3019	-51363	-7870	-119326	3926	-88754	-37332	-29855	995611	1444	-54821	-35203	-19791
10.6317	1116	2497	-35543	-9600	-4642	-24647	1124	-3061	-1172	-5010	-1607	4239	5368	505	660	-4749	22931	-20970	9673	-4353	-46421	-29097	-92857	-1740	-57673	-8095	-26898	992581	710	-43711	-16845	-26651
10.6313	4882	2374	-54746	-8174	-2444	-18724	1010	-3375	661	23	-1885	1813	3943	835	-1823	-4520	26414	-9689	7983	-7526	-34074	-15562	-61324	202	-52980	-6283	-23885	1001631	-2677	-49368	-28943	-27948
10.6309	4133	3126	-60260	-2686	-3112	-15799	363	-6018	-404	-6336	-352	838	2168	-431	-6229	-3467	27468	-20707	-3299	-9287	-24791	-21243	-47166	3665	-68566	-61525	-15468	1006629	-3574	-32198	-37349	-14555
10.6306	5198	3824	-62320	-1235	1892	-34269	750	-5164	-654	-11124	506	-2167	2700	-1161	-3648	-4021	20471	-67293	-17353	-1843	-35453	-22549	-19932	2282	-44336	-88216	-8991	976422	-1419	-10975	-34577	-24943
10.6302	7466	10162	-79567	-1564	1863	-39296	1467	-3683	-774	-13419	-230	-811	2166	-2317	-5773	-3163	21120	-79024	-2685	-17943	-46128	-36375	9173	505	-55352	-84114	-4441	975391	-1232	-15302	-31163	-25696
10.6298	5252	8187	-59731	-3283	567	-38346	540	-4814	-1591	-8650	327	3286	1726	-2765	-2098	-2628	22393	-75531	-2554	-12590	-43557	-53292	-37407	2933	-92179	-6878	-4719	1012700	-1364	-1595	-26440	-15391
10.6295	3024	4063	-53751	-2395	216	-27537	607	-4836	-2123	-6541	2735	4517	3489	-1951	-3265	-4832	19856	-60949	-10115	-7183	-25944	-47171	-59287	5853	-118166	-8082	-3786	1008836	-164	-13925	-19176	21610
10.6291	3411	5134	-20948	-8397	1227	-37886	80	-4422	-2708	-6835	5239	3994	2044	-1727	2927	-4548	17575	-24224	-11880	-7730	-10619	-19727	-69659	3292	-84240	-47391	3696	1013799	2539	-16849	-17806	23247
10.6287	8727	2645	-3732	-2678	4329	-40188	78	-5068	-3586	-5060	4739	2824	-203	-1390	6049	-4278	17426	-68	-6177	-14464	-17926	-43645	-21391	4749	-63049	-20430	-50	1021934	757	-36088	-15831	-2365
10.6284	5629	886	-7039	3400	6577	-40128	104	-2110	-3787	-6244	3384	-455	-2008	-417	9971	-4514	24244	18537	-4490	-11888	-23055	-33153	-4962	2138	-93458	-41199	-17425	1012709	-4144	-19237	-17944	-4096
10.628	1605	3316	-5937	3939	5903	-25432	-38	-3331	-2508	-1726	2153	-3598	-2375	430	9612	-3573	27470	8203	-1946	4077	-27717	-10948	-17102	-604	-125888	-45548	-11069	986772	-3281	-11503	-26324	1325
10.6276	2112	3298	-15487	3624	-817	-5237	-867	-923	-1271	1418	1695	-2007	-638	-763	4474	-3722	25889	-12345	-5817	8271	-22353	-18969	-29847	-2432	-93208	-50452	-20546	963700	859	6535	-39725	6367
10.6273	1958	5278	-3787	-1673	-112	-22929	-201	-652	-1827	337	2059	-222	-11	-230	-1305	-4450	19653	22794	-13685	12854	-30675	-15637	-48568	-2083	-73018	-80146	-25923	970034	202	3439	-28722	8297
10.6269	1428	2020	-24460	-1758	-747	-19814	247	-1855	-1846	-3304	2747	123	1769	508	3515	-4822	16420	-1425	-19271	13924	-44537	-9624	-23777	-5898	-80674	-13584	-5720	977733	-266	9797	-36520	941
10.6265	2869	-695	-31858	-3055	-1705	-11800	1000	-2108	-1370	-5598	926	-3219	831	-1416	698	-4002	20669	-28716	-10770	5020	-35765	-8699	-30710	-5261	-64323	6576	1268	977302	1149	-18091	-44480	-7247
10.6262	2176	182	9526	938	-2547	-18585	1528	-83	-1144	-4679	1334	-2903	-76	-1726	-647	-3698	19803	-38084	-13095	7114	-22413	-46121	-19594	3565	-43757	14523	-84	990684	2695	-18842	-48615	4703
10.6258	-1119	-1498	-14648	3219	-1606	-19158	1417	-451	-786	-2353	892	57	-849	-1260	-806	-4310	17059	-19100	-4707	11162	-18194	-51001	-6725	-1306	-53269	42231	6219	944445	3061	11096	-36481	-6283
10.6254	-1605	2771	-8119	2371	2124	-19337	572	-4169	-1420	-6241	-943	-607	-1308	-384	-3021	-4079	18591	-17350	-14752	17362	-12902	-23869	-51894	1421	-84276	38853	8037	953994	4006	23392	-11591	-9159
10.6251	3449	5492	-6379	68	3741	-17527	-433	-3160	-1349	-6376	110	-6247	-1050	649	-1768	-5565	16838	3518	1364	7253	-32250	-9338	-57990	-1123	-85383	21274	-2593	1021284	-438	10950	313	3184
10.6247	5659	5121	-8286	-7117	4579	-5181	535	-313	-1058	-3431	589	-4134	-2371	1536	-432	-4323	18860	16235	9646	-6703	-45348	12734	-57023	-1882	-72441	12405	-2570	1029152	-585	-20805	-2779	3728
10.6243	5652	4346	-20127	-4808	3408	-2119	110	-1773	-642	-14748	446	-1838	-2017	-859	-7147	-2474	24825	-11568	10010	-1963	-38395	11178	-61414	-12141	-84987	15752	-448	1039748	632	-34010	-5204	-2623
10.624	5033	3449	-15379	6043	1498	-7681	364	3380	-672	-13142	-668	-3396	-1890	-2664	-733	-2246	30517	-8191	2098	-8785	-12025	-27241	-70750	-15162	-94348	-24461	1901	1015852	-1899	-56623	-17468	5694
10.6236	3343	5223	-9188	6821	-753	-6881	697	-928	-1036	-4612	-1041	-3681	1685	-1894	3309	-3707	28310	-24975	-16592	-1315	3142	-6854	-54039	-12226	-76912	-48552	16978	1018999	4367	-26988	-27966	-3153
10.6232	2564	281	-30342	6316	-1819	-5743	-81	2316	-917	28	1322	-3788	1614	-3274	-1839	-4699	23675	7517	-5442	3935	-6945	-11616	-48427	-4979	-64831	-32385	16210	1052803	3760	-17005	-38835	-11220
10.6229	2675	688	-42489	-1807	-1512	-15646	690	3897	-952	-1929	662	-2710	2086	-3772	-5444	-4305	23379	4585	-8738	960	-13443	13701	-36691	-4113	-63157	28294	18058	1025252	5970	-29195	-37151	-9389
10.6225	2464	-902	-55642	467	-2698	-19773	1134	-518	-97	-6977	-196	-338	3286	-4553	2447	-3414	22589	-40258	-1693	1052	-15099	7001	-595	-1601	-55372	18114	12284	1005431	9384	-20952	-18711	-13734
10.6221	-721	-788	-42028	-4216	-3613	-18264	1876	-1424	-724	-3320	-405	1806	3312	-3147	6173	-3051	23651	-42968	867	-8901	-9208	-69	-19650	3749	-60648	-11808	7519	994994	5465	5766	-13087	-19198
10.6218	-2664	2116	-22090	-1595	-1387	-11965	1593	-3999	-1495	-4746	2156	4051	1476	126	1429	-1495	20611	-38697	-6264	1315	-13000	-16368	-27008	6819	-66977	-8885	-9560	1004141	-761	5615	-10203	-10758
10.6214	-1643	4164	-11339	-1050	1433	-23164	309	-100	-1916	-5439	2146	3654	218	2066	2486	-685	21008	-32623	463	-690	-13437	-21232	-9106	9768	-87320	-68712	-22557	1013744	-1367	3785	-18770	-11468
10.621	44	22	-20511	1580	-79	-23887	-284	2287	-2203	-2666	-1910	4638	1546	3674	2750	-1904	22779	-34692	-1775	619	-18560	-31934	-38079	3021	-80808	-110667	-6684	1000678	575	-10431	-34634	-19758
10.6207	128	2404	-42156	-2170	-3963	-8873	-181	3240	-2231	-4328	-1329	2663	2867	454	8415	-3682	25511	-67615	-8089	-12185	-25385	-30580	-29013	-2201	-81003	-108378	-8410	973594	638	-9655	-23581	-7490
10.6203	1441	1901	-41837	-3569	-4610	-18924	571	2262	-2902	-4721	-280	-725	1419	-909	7783	-3152	26262	-31181	-10484	-27707	-24881	-10875	-34823	-1598	-78472	-28504	-14724	1000356	250	9430	-25730	-17791
10.62	1946	2639	-57796	-2373	-1610	-22174	877	331	-3141	-12780	1105	1014	1894	-711	1058	-3492	25322	-3823	-12118	-20977	-25789	-32668	-56355	3489	-54506	29459	-9941	1012919	1973	7063	-18408	-13542
10.6196	3524	4911	-49008	-1701	-3369	-13022	1208	-4179	-1773	-11514	1509	-952	2766	-722	-2187	-3371	25142	-921	-5703	-27867	-36915	-21053	-26616	-2467	-68987	-11342	-9242	1014235	1509	-3339	8700	-13882
10.6192	7784	4231	-7227	-9350	-4389	-20681	768	-7279	-479	-8383	970	-1881	90	-1303	-12818	-5234	24203	5495	-2823	-10985	-19910	-14776	-20427	-2733	-90853	-35252	-4377	991758	-3203	-3533	6780	-6996
10.6189	3436	7110	-638	-5333	-3714	-16011	63	-8250	-1467	-2688	-775	-3660	-950	167	-10542	-5038	23931	-6177	-9768	-7647	-9601	-13701	-61874	6730	-93510	-5588	-8165	991866	-2172	-7571	-7829	-10978
10.6185	3823	2483	-10501	-4654	-5172	-23968	363	-5865	-1888	-4838	342	-2047	-418	90	-6008	-3899	20952	-22862	-21079	-1841	-13204	-59164	-69465	390	-113084	-16469	-3981	991539	544	-11987	-14831	4650
10.6181	1060	350	-41239	-1277	-5579	-30983	-38	-3649	-462	-704	1684	-310	1149	-49	-11745	-4119	19942	-15586	-8955	-2506	-23978	-75667	-55818	-6336	-91157	-4160	-2928	1004593	1439	-7384	-23999	14625
10.6178	-2414	-820	-40943	-2889	-301	-29160	-804	-3725	-76	-2931	-505	-4311	1209	-5	-7677	-4132	19970	18261	-18550	-14795	-37027	-24329	-58099	-5454	-28249	-9204	-12327	988066	-2693	5891	-26736	19085
10.6174	-239	-2122	-36151	-9634	2580	-10026	-1591	-3869	-449	-8475	-798	-6073	2106	728	-2625	-3814	19071	17035	-22137	-10516	-31102	-15908	-15443	-3607	-24457	-2597	-14122	967874	-6690	22317	-26587	19797
10.617	3505	380	-35622	-7262	-16	-6955	-1673	-1690	-1738	-3388	-684	-5351	2521	-818	3448	-5013	17485	4281	-23143	-1025	-20649	-39706	-19041	-8174	-57457	-11955	-20643	948561	-4255	34150	-23720	25633
10.6167	5064	1703	-46105	-836	-4182	3667	-790	-2237	-1707	3296	-964	235	3071	-1388	1918	-4753	20196	-967	-8190	1233	-8927	-53924	-50990	-8925	-68519	-48906	-16096	933712	-1676	52081	-26234	17082
10.6163	2509	890	-8224	-2202	-4796	-1120	-82	-5177	-1879	-538	-549	4307	2478	2023	8316	-5217	22238	6831	-6961	221	-6035	-29567	-61109	128	-82667	-35909	-5939	980792	-2073	48219	-35343	1251
10.6159	934	-3145	5752	2206	-3203	-4781	522	-9126	-2352	-6638	1033	831	2429	-572	6577	-5026	19949	-26949	2151	-5625	-15474	-16832	-39234	3956	-84028	-20438	1348	1011171	-3206	16868	-25122	-14563
10.6156	-2383	-4435	26086	2915	2131	-177	1107	-9032	-2173	-6315	-760	-1058	5519	-40	4650	-4636	21863	-9941	10217	-2004	-27157	-2453	-15471	5748	-43932	-80331	-8674	1017221	1697	-20835	-21496	-13180
10.6152	1583	906	12429	7149	3468	-1438	633	-7032	-2068	-4494	-609	2191	4570	555	10381	-5844	25381	-3094	6228	1152	-20161	-6420	-29129	3802	-32947	-44775	-16736	1023873	1363	-9352	-22145	4460
10.6148	2267	2367	36413	5275	1967	-6629	-183	-6365	-2332	-2796	922	1445	3236	2493	4109	-5059	20683	17255	8024	4897	-13471	-16259	-29896	-419	-46114	35285	-10420	1007655	-43	-23362	-21996	2770
10.6145	1717	3964	24135	2243	-1246	-5847	-179	-2058	-2252	5155	-326	-1383	2936	2847	56	-5402	20729	40875	13342	5323	-22978	4226	-47546	-8090	-65442	36111	-10040	993060	2803	-6944	-26850	4006
10.6141	1314	5118	-25789	5205	-5016	-3533	-509	467	-1908	1531	-359	67	2613	338	2853	-6870	22534	-668	3557	6323	-21987	-24834	-58294	-11834	-73946	19636	-8327	986799	586	5819	-26967	-1568
10.6137	2054	5926	-34139	6212	-6306	8034	-981	2279	-929	-6686	618	2031	1550	1012	5994	-4728	24079	-12847	-2876	8635	-8970	-34829	-31920	-8402	-52535	20182	-22252	991935	1739	25796	-23704	7615
10.6134	1532	2008	-17583	11183	-8721	6226	-1428	-871	-1277	-13636	1336	-2028	1207	1638	4213	-5060	24988	-9374	6581	1841	-6685	-23661	-21339	-5885	-70425	9216	-20430	1023569	2667	21500	-30523	10156
10.613	2739	3857	-50296	1563	-4344	7078	-1078	-3929	-2658	-15773	3360	963	1870	-244	5533	-5987	25748	5017	19859	9261	-10268	-4961	-25297	-6465	-83598	14438	-11355	1043527	3983	17214	-39142	1639
10.6126	3835	4782	-84380	-3009	-1494	10002	-1185	-959	-3043	-8740	1367	1068	2330	749	1430	-4894	24947	24386	13277	7608	-23524	-37749	-44906	-12173	-61464	37501	-11172	1006786	5519	8206	-31910	3506
10.6123	-1449	1240	-75838	-7824	-992	9171	-724	-3301	-2376	-8976	2051	-3993	1237	-1475	115	-3830	23044	-24599	-4022	7910	-26277	-45723	-24349	-9708	-67618	6173	-14958	1009717	2616	-25514	-9243	-408
10.6119	-4961	3313	-67675	-9008	3273	967	280	-2844	-350	-8824	1568	-3045	1197	-1536	-7923	-5044	24181	-25498	2641	-11849	-35570	-50909	-6239	-6517	-67480	6389	-8168	1015367	-2940	-14425	1370	-6126
10.6115	-3443	1008	-33985	-6159	2193	-10698	1599	-3476	-477	-4387	-1290	1188	1903	99	-3162	-5481	26733	-5666	4946	-2104	-46552	-23592	-22117	-8175	-66315	-1261	-1134	1028604	-4954	-276	2447	-16711
10.6112	-6122	-3316	-14793	-10136	-101	-6886	904	-2031	-352	-13760	-28	1003	963	354	108	-4292	26565	30469	-2060	6816	-39887	-5411	-4641	-608	-42296	-6065	-3159	1039265	-3675	-1373	7415	-19392
10.6108	-3220	-3238	-16689	-9923	-3022	-8950	14	-773	-2017	-10235	2894	-1792	2421	-340	-1109	-3756	26483	49834	-3513	8246	-26323	-14485	-8645	-688	-17427	9129	-6174	1023783	1853	-11927	570	-11204
10.6104	2371	-4175	-34934	1174	-556	282	778	-299	-2861	-4972	2164	-4872	3433	-1107	-5376	-4007	25614	27642	10517	10910	-33623	1181	1927	1767	-42047	22842	-8602	1015794	2524	10760	-17494	-6651
10.6101	3421	-493	-16775	4158	-987	5176	779	-3063	-2155	2177	-737	-3872	3162	-609	-6129	-3003	24968	8869	4231	-3231	-35911	-19222	-9794	2083	-42363	22437	-11705	1026472	4277	-6462	-37959	-10868
10.6097	262	2608	6599	3045	-2359	-112	-86	-6324	-2216	2404	-3009	363	-836	1263	327	-3719	24746	15573	17525	-1530	-30987	-43364	-26106	8733	-44892	22001	-10077	1008274	4477	-1238	-32029	-13977
10.6093	-451	1459	-23108	-5193	-4090	-5173	-869	-4480	-1463	-2522	-2347	-1929	-549	1936	-1212	-4087	22001	5553	12786	-3968	-29496	-34078	-6901	8059	-83149	36360	-14184	1009397	-685	-36298	-20999	-9364
10.609	4100	1236	3099	-9349	1131	2100	-671	-2558	-1065	1844	-674	-2935	31	3602	-768	-4990	25319	-12407	-8108	-6530	-16939	-49743	-22627	8469	-71937	2701	-17763	1003254	-5659	-52807	-24520	2373
10.6086	3234	4853	22976	-6124	2893	-14701	305	-331	-1936	-4480	167	211	2053	3728	-5679	-5346	28698	-6754	-8695	9743	-17423	-33803	-23482	9626	-86261	2702	-15727	1015088	-1759	-22045	-17068	3448
10.6082	3425	871	12432	-12156	1693	-27870	-578	250	-1739	-6159	1188	229	4247	2183	-6686	-4965	28334	2515	-3172	7524	-12380	-29865	-24117	7391	-87399	35397	-8560	1032914	4068	-30294	-29482	3767
10.6079	1136	341	38636	-10073	-1149	-23940	-132	-3007	-1002	-5175	2101	1424	1262	1084	2678	-4501	26147	3520	-2901	-12254	-9971	11036	-20691	4334	-36246	17771	-761	1066143	3252	-11203	-22433	16408
10.6075	-320	-1071	39182	-2669	-1547	-35146	469	-3993	-1112	2485	1049	4164	-1669	736	10099	-4362	25178	-815	-4719	-12704	-17707	-2041	-4241	-2739	-49233	-16266	-5723	1044474	1250	11174	-19753	24009
10.6071	-833	437	2976	-8433	419	-40319	1259	-4100	-2348	2180	-244	4852	-205	1025	5563	-5323	26845	25463	4069	-4877	-25814	-43944	-4001	-491	-71591	-86402	-11824	990730	1057	21309	-29241	23228
10.6068	748	3049	-16318	-5580	-2681	-21831	1383	120	-3328	-180	434	499	401	715	5508	-5005	26395	42179	11788	-7540	-21074	-65632	-8636	1373	-66533	-63836	-11363	968385	1250	-11001	-16641	15105
10.6064	2270	1118	-24482	-2345	-3791	-2938	745	2258	-2508	-1862	647	-4461	1086	538	8392	-4761	21776	12240	-1571	-23331	-742	-38672	-26391	6724	-72052	-42709	-15367	1000857	-1543	-8392	-7326	10674
10.6061	7650	1074	-35523	-632	1182	-3236	1085	2338	-2994	-4030	-549	-2764	540	-1162	3157	-4560	25261	-435	-5970	-25306	-9712	-21500	-20220	6387	-44041	-25193	-19942	1026415	-461	10982	-15799	8522
10.6057	6433	5362	-9097	-140	4779	-13318	1253	-56	-3442	-6297	2061	2242	1211	-158	-6835	-4794	22894	23631	6703	-9071	-11883	8564	4218	-2849	-57209	9905	-10335	1039871	1348	-5446	-18407	-2405
10.6053	7282	5153	-1936	-4594	-1320	-24300	2085	-897	-2532	-5585	2453	2468	3059	-352	-5479	-3705	19381	-32694	-2050	-6720	-17234	32351	23671	-5376	-63902	30743	-9104	1043082	1902	-33098	-14869	-433
10.605	9516	1448	-17180	-1323	-3115	-26444	1892	-361	-1907	-5554	194	5171	922	-1673	-1022	-3447	20510	-16170	-13863	4600	-15569	610	-13199	-10412	-57336	401	5581	1060306	727	-7544	2126	3559
10.6046	5433	423	-14072	1061	1075	-15730	-77	1006	-1508	923	-215	5283	-73	448	1723	-3684	19422	-20078	-14736	9605	-24042	2971	-33332	-14385	-49350	9641	15438	1026037	-1104	-2301	-8898	531
10.6042	2136	2042	-11409	1542	3358	-6285	688	2114	-2920	6186	-191	2888	-177	990	-170	-4141	23997	-35715	-4221	7193	-20224	4569	-29599	-7609	-54203	-67888	-4420	1049776	2233	1053	-17118	-9450
10.6039	-2665	5402	-13382	2587	447	-5240	-84	1042	-1970	5173	290	2356	2457	-1793	1466	-4374	28175	-31104	2258	4721	-17310	-19417	-12171	1213	-37609	-57902	-4747	1053183	-705	-13095	-12491	-6283
10.6035	-98	4047	-8220	-3470	-1837	-6235	-542	1615	91	4339	-669	-1274	3058	-1363	5041	-4400	26869	-20659	5695	14739	-23859	-47375	-9541	7748	-35386	-37396	-1460	1028162	-1054	-24013	-18323	-12079
10.6031	3589	2438	-15491	1194	-1921	-5864	-121	-3198	-558	4004	-1878	750	2444	2029	11608	-3898	25407	-23151	12023	25135	-31406	-65613	-28038	8313	-23466	-18537	-1778	1012170	1320	-12514	-20188	-26240
10.6028	279	2722	-25338	8851	788	-6560	571	-1847	-1979	1766	-712	7328	1253	2250	2745	-4452	23723	463	10809	20472	-19540	-33909	-11109	2137	-40396	-42322	-346	1004617	42	-22888	-27586	-21067
10.6024	2467	2460	-43244	5915	3653	-2639	571	1810	-2334	10183	2297	5978	1916	1965	2632	-4296	22092	15495	14432	11805	-13159	-25752	-9107	2274	-52032	41500	5407	995302	2368	-14105	-14111	-9104
10.602	5513	630	-9782	2253	5220	-1758	-89	1089	-2285	4163	683	3899	2742	1763	-1984	-5006	24332	19692	5104	13561	-25661	-22828	-9193	1545	-21529	69170	8302	989642	3295	-30311	-16112	-203
10.6017	2001	167	-18394	-1535	5776	-14619	-130	-2288	-2709	2237	-1729	3910	2962	2554	-11635	-5219	24112	23385	8593	2519	-29473	6984	-44366	-351	-7704	61749	12236	1006712	-1882	9636	-17858	-1343
10.6013	2267	417	-21273	-5861	5900	-16502	-777	-4283	-2877	9275	145	4802	1452	364	-4020	-4523	23607	30027	19364	1745	-14241	26755	-57201	-879	-9832	59009	4868	1013658	-381	12903	-20777	8622
10.6009	5606	3065	-13781	125	3006	-6723	-518	-4661	-1214	8432	657	2102	2977	625	-5353	-4409	22887	57993	14028	-13264	-19505	13167	-68161	994	-18006	8036	7371	1033661	-230	-17269	-18519	13952
10.6006	2560	4292	-17275	219	2376	-8485	-601	-336	-653	10046	1703	735	2680	-1309	-10389	-3446	25555	38619	22945	-22668	-6335	-13196	-51760	-8727	-39091	-7862	8397	1041213	-2148	-33031	-30120	13585
10.6002	-1234	2627	-23556	-2903	228	-10188	-162	4406	-1933	11570	2676	-482	978	-2237	-12796	-3815	25421	10200	18509	-14434	-1509	-19766	-27461	-11609	-64749	24372	11633	1054866	-3593	-45685	-16236	21076
10.5998	-1941	3074	-7250	4075	-1481	-8031	455	1488	-3134	14263	3024	-1434	1409	-3114	-9337	-4278	22501	14941	10337	-14566	-5725	-26914	-24631	-6866	-55757	31705	13528	1041312	-4357	-18874	-4397	31157
10.5995	4263	1947	-31261	6984	2104	-19252	154	931	-3508	13899	2832	43	4899	-3024	5	-3339	19991	13273	1579	-13836	-5512	-45029	-41244	-3660	-22370	9389	8556	1027387	-2344	-14156	-18076	27702
10.5991	4337	2994	-32619	3338	2309	-22973	-561	2608	-3044	6752	2773	2083	4253	-2141	8419	-3525	22408	2325	-8558	-4939	-8124	-29783	-43728	896	-6883	-1245	2578	1006784	1582	-15864	-11035	2249
10.5987	6697	2937	-16752	-666	2991	-19489	-673	1762	-2819	366	2490	5175	4348	-1586	7995	-4066	24105	22018	-6363	6003	-2839	-19685	-3310	228	-10299	61324	-7132	1033351	4202	-33273	-14215	-4101
10.5984	3075	4169	-2673	-4422	4391	-32060	-689	1967	-2763	-3940	2269	3982	5567	-712	7023	-2285	19248	26395	-7842	-7069	-6274	-2835	-11927	-1358	-34659	32708	-12089	1002840	4587	-26627	-25278	510
10.598	-1028	3699	-20064	-6047	3600	-26148	-871	-2761	-2138	-6818	1462	-589	6429	-1350	5977	-1290	21313	-12213	-13299	-8730	-16039	-3201	-12517	3277	-44331	-8457	-10333	1022197	3456	27372	-13086	-10197
10.5976	4371	482	-25441	864	5298	-12902	132	-3165	-1098	-8520	2611	-2129	5388	-1851	7043	-1851	20726	-31926	-3483	-23711	-14290	-26014	4061	-222	-45269	17539	-19224	1040523	2841	-5370	-5492	-18861
10.5973	4678	-307	-13424	-66	2604	-5380	-463	-1205	-2140	-8536	2360	-2285	4224	-1287	6023	-2541	18974	-14746	7137	-17727	-14016	-42224	-2818	-7867	-53969	50512	-14909	1021862	3993	-22100	1713	-17561
10.5969	1783	-3219	-14266	-4963	3744	-12566	-347	153	-1861	-5132	-411	580	3103	-650	13290	-3103	19475	-12669	-3580	-8485	-12991	-27314	203	-20922	-41901	24209	-21362	1012764	4426	-35696	-6346	-11317
10.5965	-676	-1470	15542	-10378	3144	-22015	169	1783	-1944	-9715	-761	4060	3189	844	16530	-4246	18967	3522	1279	-16170	-9066	-28707	-12898	-26946	-50157	-22419	-15045	1016725	676	-17221	1286	-8288
10.5962	102	-810	15502	-8152	1634	-23076	722	3206	-2199	-10873	-1327	2020	2063	865	11596	-3515	18451	-2425	5251	-21627	13418	-6781	-10406	-21466	-50243	-7829	-22013	994700	-2729	-20539	-4388	-15342
10.5958	1571	745	12448	-1311	-1245	-261	1456	4705	-901	-13905	-125	2966	-744	1786	8612	-4297	15995	16780	16576	-13598	5313	6865	-14865	-16987	-64476	-47893	-10336	998435	-299	-23243	-12327	-15350
10.5954	3395	558	32679	7969	-2998	4110	2248	1571	-779	-8507	-54	1912	-1046	-1610	-1017	-3707	16688	22968	25004	-9452	-21861	-344	-34059	-15620	-64806	-44070	-9455	1028978	1780	-14355	-9776	-7790
10.5951	5175	3176	10353	15314	-2540	7076	1412	-1672	-418	-4519	-645	175	-621	-2688	-5409	-2610	16936	19830	26726	2487	-30615	10627	-45017	-18088	-47317	-48705	-18978	1034227	3513	11092	-8097	-6656
10.5947	5481	6744	-14247	13851	-1458	6516	1170	-3069	-242	3959	-650	-328	-675	-2227	-1559	-1864	18976	15218	22855	-1876	-23415	-4958	-26068	-8091	-46427	-23499	-3614	1026367	4639	7857	-13582	2842
10.5943	4764	2983	-24001	6916	-3396	-152	634	-4845	-509	7135	-818	-1665	1867	-2045	292	-2000	23770	14595	23420	-6277	-6023	-16192	4975	-2333	-45183	-7303	-3494	1019354	2013	17775	-13158	4262
10.594	-190	1328	-24912	5155	-2908	-6079	-182	-3753	-614	1498	885	-1575	3880	-1998	-5449	-3495	25200	3807	17581	-3670	7044	36874	16360	-1385	-49285	21576	-1579	1034347	-1640	10556	-14161	1402
10.5936	92	717	-13127	1144	-290	-4780	-54	-1160	-1361	2187	-72	-2110	1733	-692	-6116	-4596	24419	12472	25736	3227	-3479	40818	11331	-3347	-40595	-2989	18526	1018162	-1679	7019	-26318	7579
10.5932	-3406	2252	-14373	4468	506	2818	0	3535	-2059	7320	-4008	-1360	-413	-3128	-5804	-6191	23259	35195	24630	5238	-3932	41565	13258	-6759	-51285	-13094	13478	996867	-2577	20624	-15895	4492
10.5929	-1783	2513	-33280	1227	-2959	-15105	-113	3424	-1711	6517	-3012	-1837	224	-1486	-6467	-4265	25889	46451	13646	1480	2431	28071	-11482	-2910	-44180	-30782	-4860	1024942	-415	-8328	-5116	1501
10.5925	1292	7183	1114	-3922	-5387	-25269	-491	2548	-2041	10789	-410	-594	1264	-804	-2382	-3347	25394	41204	21822	3513	722	20554	-31729	2548	-54483	27558	-19265	1010240	-689	-17285	-14032	3017
10.5921	808	10101	23142	-3847	-3239	-22486	378	2190	-2600	12156	946	1307	1541	-3575	-5789	-3498	21409	25241	-962	-3196	-6626	20432	-14712	136	-4191	-5492	-6754	984210	-814	-30169	-19293	12725
10.5918	1213	7537	21087	68	-4113	-15384	359	6358	-3016	5650	-623	2112	-616	-3534	-7624	-3806	19195	-2888	-2239	-1874	-8775	5152	-15904	-809	7212	-47169	10016	976750	-1070	-15496	-19669	13288
10.5914	3609	4626	1187	-788	-2453	-5652	1297	3113	-2280	-5935	-1788	-325	-2442	-1696	-5647	-2188	19367	-7031	15575	5018	-7013	-16743	-32868	7444	-4610	24594	8267	966630	-2005	-10698	-22111	-3761
10.5911	1620	-953	-4620	-2799	-2034	-9511	518	-1388	-2137	-7522	-2798	2337	-175	480	-2267	-3245	22030	1695	28656	-3376	-8933	-22725	-56629	1657	-30805	-13239	2087	993825	-1439	-28010	-26369	-10761
10.5907	3296	-4972	-13649	-7029	1841	-18759	434	-1072	-1670	-3986	-2488	1521	1527	-978	1507	-4140	22245	21663	25119	2498	-19691	-27003	-9616	-1066	-31453	-4537	1059	995570	-3874	13489	-30137	0
10.5903	4218	-2696	-10862	-4979	3987	-33783	233	-2052	-423	-3715	-1607	1578	1626	2129	-3970	-4240	23746	23801	27331	-7419	-17757	-41262	4465	-3905	-41809	-2305	-8885	1006566	-2758	19090	-27238	3448
10.59	2647	-2038	1419	-4071	-1568	-20832	471	1605	-120	-1983	-1465	3008	1234	3141	-3922	-5086	23400	26666	20494	-1183	-13836	-16984	-23067	-8532	-35954	-47612	-5802	1020140	-3112	10345	-6459	-2153
10.5896	471	-405	913	-9916	-2498	-8355	864	2287	-455	649	-798	5648	2324	1850	-1754	-4893	20864	-6877	20639	-3256	-24729	5760	-14339	-7231	-20326	-21465	-10868	1007959	-7412	25175	-11477	223
10.5892	3712	3142	-16843	-11423	1804	-10694	1029	-2057	-1340	-56	-1879	4803	2321	-1259	-4554	-5308	20671	-9284	16238	-8860	-26660	-23941	-20341	-8598	-28888	53232	18444	1028658	-6122	22824	-14370	2989
10.5889	442	5823	-12233	-2384	752	9361	1098	-3827	-2394	-4669	-784	1850	2306	-2011	-2132	-5803	20750	3736	7257	4121	-14773	-13333	-25534	-4422	-32069	18390	33544	1025751	-4117	23686	-1467	8508
10.5885	-4121	8045	-6142	-1273	2384	503	951	-331	-2504	-4365	-2049	3858	1018	-1494	3520	-5358	23659	7530	1322	15389	-14372	-16363	-5605	-5873	-51053	-27954	5684	1039352	-3486	24127	-19168	-5346
10.5881	-987	2303	-7528	1566	1568	-2803	143	-998	-1558	917	-3149	1341	2644	-739	8412	-5098	22246	13859	8443	12935	-5789	-27269	-8303	-9236	-67263	1648	-4352	1040823	2677	11973	-7729	17153
10.5878	2251	400	-15163	-3404	-1169	-7262	-300	-2331	-2158	-1384	-1121	-53	3095	536	7984	-2923	24109	13430	8517	9295	-16543	-4361	-9767	-8132	-37847	291	-20694	1050669	-208	21880	-8963	26942
10.5874	-1489	6360	9635	-3311	1653	-10903	156	190	-1520	-6267	1152	-2836	1474	2854	8954	-3132	22201	922	1314	-10473	-28568	22149	-5914	-9326	-36194	-54897	-31082	1018690	-4191	5920	-4470	18701
10.587	23	5365	12968	902	4892	-9506	779	5085	-1467	-10816	3138	3356	-859	2657	619	-3454	20042	6668	6580	-18532	-32100	590	-5769	-7888	-72287	-55099	-23411	1016229	-1334	-2050	7968	5195
10.5867	41	5605	-6949	10639	5307	3458	-88	2918	-1275	-10421	3102	7401	22	-147	-1780	-3665	20084	34806	567	-10972	-27687	-8937	-18077	-8857	-28218	-20505	-10156	1005451	-3398	6309	3162	-3948
10.5863	-1024	6547	-34998	2121	2286	-1794	289	-2633	-1266	-2164	1442	5318	1781	1455	-33	-3891	18981	23692	4999	2324	-24547	-24413	-19748	-3676	-38524	39991	-1464	1007965	-3244	4499	-26258	6919
10.5859	36	5535	-32806	-4357	-101	-6291	276	-4492	-2042	1845	-1093	1781	2236	119	1277	-4216	19891	175	9985	-1911	-18352	-16163	12549	-789	-60038	70131	9231	1018969	-2897	6596	-29805	-2369
10.5856	5285	4751	-37296	2404	-1953	5740	1766	-6124	-2041	6837	428	4900	466	282	5280	-4924	24769	12177	15127	-5727	-7364	-14066	968	-1749	-51434	40226	17929	1043294	-4548	21708	-19877	2326
10.5852	5850	2102	-32314	-7078	-3706	16582	1438	-3041	-2218	9587	1083	7537	84	74	2428	-4965	23359	-6939	-36	3335	4175	-21416	-68	1788	-39199	-18501	-4168	1026978	-2178	40070	-9818	8032
10.5848	2117	5565	-18889	-2091	-2463	4194	603	-1970	-1236	7377	-891	3698	2580	-1729	-9260	-3677	22995	3835	-7340	3731	657	-27289	-6333	1587	-46177	3470	-9461	992953	71	-4882	-12020	2646
10.5845	5367	6590	-2087	752	4032	1623	160	-1464	354	-188	-211	4173	3393	-606	-11240	-1498	22964	9457	-13365	-906	-4734	-1516	-13247	2993	8734	-63328	-2760	968778	2880	-13819	-8005	-4683
10.5841	7841	8573	-3013	1269	3696	-6513	-145	3563	372	7279	1827	5209	1525	-164	-1953	-2225	19910	18861	1719	-1115	-2478	19609	-16621	4247	14206	-22913	2822	996836	6132	-3621	882	-1791
10.5837	4902	5828	-32599	5733	-1258	-5825	-492	7160	-599	6077	2378	4227	312	-2351	-468	-3139	18416	27994	5466	19461	-7295	32295	-25910	-2476	-7563	15447	19255	1028029	5127	-25464	-3520	3752
10.5834	-1550	5209	-44576	4406	186	-2357	-2138	6285	-1506	8705	1391	7627	1373	-1815	3367	-2800	22478	-3010	4251	18121	-26081	68113	-16473	994	-34533	-140	16355	990509	845	1442	10968	-6497
10.583	-752	4492	-37060	-3480	971	-5055	-1634	1696	-2105	10800	412	7270	424	-708	-1809	-2214	24651	-20812	-17092	18614	-20924	33237	-6936	-5396	-44432	1462	13757	964741	-298	16616	633	-11671
10.5826	-57	4173	-47573	-3152	1706	-9374	-1046	-1245	-1782	1363	990	3736	2137	-532	-149	-3143	21680	-20355	-24246	14956	-20385	26434	-8658	-902	-30519	3764	-4302	996348	2009	347	-24697	-13689
10.5823	499	11016	-12783	-3694	1408	-11853	-1336	-526	-2062	-1297	767	279	1394	1230	4277	-5106	23598	-6381	-16087	6498	-18203	7477	-18575	1850	-52230	32356	-8628	1032480	5398	-2732	-24399	-8731
10.5819	1130	13833	-15007	275	-805	683	-1061	2809	-2627	3826	-341	-2091	-47	-746	2485	-5213	20880	18332	2092	3598	-16987	-12727	-36670	2073	-51874	41492	-1313	1028332	3577	9449	-3015	-13952
10.5815	3920	12761	-24155	-2304	-590	6254	-1489	3308	-3385	10903	1020	-2449	797	153	3625	-4324	21874	18999	-3055	11726	-18884	18381	-8475	8916	-49200	31619	2178	1016510	2744	15273	8061	-15253
10.5812	1847	8199	-7388	-3852	-5327	8081	-1217	3288	-3047	9542	557	-5953	3630	844	4491	-2564	23313	9075	-2572	2903	1149	-12859	-9280	4412	-63810	36012	-6001	1024443	1127	-13442	111	-23503
10.5808	4191	7226	-15439	-8844	-5864	841	-1337	-2316	-1220	4028	221	-3601	4739	1124	-2286	-3031	25446	13999	2165	6683	-8156	-31177	-20889	864	-57595	20117	1712	1051945	405	-16092	-19338	-11511
10.5804	3178	2901	-14617	-8922	-4036	3372	-1471	-5734	-336	1317	548	1654	3770	-590	-614	-4020	25433	478	741	2159	-21447	-19730	-15987	151	-31203	-4708	4487	1052462	2479	-10217	-22041	-11255
10.5801	2384	187	-4651	1501	-2436	5553	-1296	-3037	301	7461	-1573	2500	2529	1253	1621	-5510	24249	2751	303	-2477	-14593	6642	-11702	2794	-38120	4113	16948	1050053	3068	-12072	-10736	-13094
10.5797	-1722	1416	1526	3312	-222	-8062	-1799	-3976	-486	4976	-1788	7341	2679	1917	1794	-5097	19434	6455	8911	11724	20769	-2018	-13144	2155	-49187	20330	572	1044129	8356	-150	-9095	6184
10.5793	-2820	2593	-17148	1421	756	-22191	-1338	-6273	-1165	-4963	-887	11518	2171	1867	-3738	-5360	19219	14866	12368	26190	23134	10684	-15769	558	-70417	-10604	-2819	1025743	7482	-35388	-5466	-4979
10.579	-652	1143	-9095	12471	-588	-22520	-571	-4110	-1085	-7232	-200	5820	-658	-19	4041	-5169	18690	-21747	17742	20467	17863	16434	-27554	-4580	-79249	42297	-535	997473	6257	-39153	-11448	-7837
10.5786	3778	-793	1286	1235	167	-10347	-164	-5738	-805	-11449	1068	7447	-905	-1643	4770	-4351	18006	-26603	17135	22180	22932	24336	-37518	-2891	-75057	80012	-5529	990967	1646	-28202	-32232	-1778
10.5782	1116	-784	10164	-11305	2950	107	-352	-4008	-299	-5252	-453	7280	-216	-1002	1124	-3173	17305	-10096	25889	13443	12059	9926	-28997	-4401	-77858	68563	-12384	1039135	1223	16491	-25328	-9046
10.5779	-2517	2174	-20523	-7705	2778	-21713	-872	-2902	-425	3556	1536	6800	-596	-858	-9392	-3015	22566	26101	36042	21060	2989	-21324	-51149	-7698	-85314	122707	-2797	1033252	2945	17314	-23278	10543
10.5775	1826	279	-43710	856	450	-17790	-932	-232	-160	1311	692	7973	1477	-736	-8056	-3178	27098	2596	29937	26526	-6834	-10243	-20250	-3576	-73956	37840	9929	1055987	2589	27221	-13647	13743
10.5771	4377	934	-53420	1938	-1132	-1491	-2024	1286	-399	1031	-226	6510	345	1348	-3958	-5574	24926	837	31041	20287	-6235	-22438	16282	-1409	-68400	18263	12012	1046802	3168	43267	15833	19164
10.5768	847	4202	-29814	2752	-1924	12736	-1903	-1365	-1231	-3971	1981	3651	1101	1975	-3940	-5255	25165	19977	14119	10568	105	-14856	-17386	-4939	-50040	24685	10393	1033569	1220	42601	13305	18369
10.5764	1867	3813	-17668	6543	-108	10382	-1988	-1034	-1749	-1132	2769	2118	5334	26	356	-4316	25914	-15990	7841	3692	-10222	-7497	-32836	-5071	-37380	8122	-3811	1034872	391	12572	7386	-7777
10.5761	7136	3629	-42582	4838	267	7275	-1764	-1243	-1966	1572	1896	-1447	5446	-2115	3049	-3907	24563	4581	7129	17142	-22468	-22779	-47572	-2049	-42277	25367	2408	1033678	526	15286	-1694	-828
10.5757	4413	2181	-22012	2860	992	8122	-1107	-3262	-1885	541	846	-1842	5648	-349	5124	-3391	24315	24915	17444	13270	-27283	10200	-17390	-4233	-19761	46573	-1417	1051667	-1960	36813	-2403	9712
10.5753	4384	-1299	-16175	1720	-1794	877	-554	-3145	-1490	821	1070	-1990	4218	2134	1874	-4211	22652	672	11442	17918	-22808	17209	-422	-2022	-21977	34861	-13474	1067879	-1389	18904	-17595	14850
10.575	5925	-234	-7242	-3998	-2198	9887	299	298	-1695	8045	3584	-1003	1728	2123	-962	-4816	24067	-2760	-7685	7956	-10756	11433	-20375	-1669	-54847	54498	-11191	1070420	-251	32441	-25699	10431
10.5746	2590	3008	20525	-629	-1026	8941	217	2423	-447	9798	3066	-947	1024	1249	-11209	-6626	21066	2703	-1457	-745	-4860	42635	-23275	-3303	-26330	39418	-8718	1064765	-2168	15932	-24358	2304
10.5742	2843	3111	-12153	-866	-1010	715	-458	2192	422	1226	3065	489	2761	136	-11561	-5397	23569	-2350	-2674	7506	-2311	41784	-13378	-159	-19140	12061	-20267	1034908	-3564	40282	-10207	-7984
10.5739	1204	2273	-30343	1852	-1773	15925	-372	-182	-478	-4367	3264	1398	1337	-775	-106	-4476	22401	-13253	2491	7144	-3553	1658	-29892	-6553	-17975	50553	-9852	1039260	-4539	9958	-13621	10622
10.5735	1690	-3479	-13262	317	-1712	15735	-813	-815	-1226	-4752	348	-838	-64	888	-324	-4328	24143	-30178	13884	2138	-25827	-3495	-22796	-15295	2701	43474	2367	1041090	-3466	18918	-11533	3114
10.5731	4616	-2737	-32333	-780	2541	9449	-973	396	-2867	-2395	-2365	610	1565	1421	-6417	-2595	30272	-41005	14080	6006	-29267	4246	-29306	-6082	-5693	1273	619	1048330	1566	4627	-11649	-16453
10.5728	3660	-761	-19049	-6081	1370	9276	-1023	1297	-3951	-2889	-281	-158	3481	1927	-9100	-2314	32385	-27372	23971	2181	-8943	-11959	-71708	-8532	-6020	14077	-4817	1048309	6190	3665	-2647	-21746
10.5724	5363	816	9347	-1709	797	6399	-276	-93	-3399	-9153	1910	-2287	2730	2535	-7011	-2306	29447	-21916	28327	7071	-8054	1834	-73331	-12340	-23278	33694	1818	1047053	6646	-31161	-13749	-17580
10.572	3654	2336	-10816	-4735	-1725	2080	-185	1029	-2537	-5185	1283	-1080	3307	584	-2562	-3067	25619	-32481	28228	29998	-16306	569	-37359	4055	-20970	40299	916	1039061	4438	-25360	-23328	-16516
10.5717	2578	3105	-26978	-9657	1350	6881	-310	-1250	-2552	-3660	1839	-2517	2621	-1445	5217	-2578	24089	-32718	9382	19320	-4394	17054	-8394	13221	-9205	5116	-9555	1038481	1274	14106	-29119	-15842
10.5713	-23	1363	9969	-17572	2978	60	201	673	-2965	-2612	1260	-3252	3302	376	6569	-1649	22608	-27441	16056	3237	3401	7371	16669	3129	-20203	-47992	-9793	1057226	2001	11889	-29111	-22750
10.5709	-1793	684	52447	-17792	-1206	12637	34	-351	-2590	3801	2496	-2891	640	98	1445	-2804	23789	-29175	9516	7028	-19484	-849	-3880	-1682	-26777	-67814	-10500	1069432	2357	12161	-15479	-16427
10.5706	1630	-115	29974	-10409	-3697	31231	-200	-2304	-2539	10044	1631	-2117	125	-306	-2304	-3755	24352	-11256	15441	16841	-30914	-2042	-41751	-3910	-18908	-46292	15345	1055825	1102	2049	-8714	-14323
10.5702	3494	-18	20659	-5534	902	14552	-1064	2245	-2456	11907	-136	388	61	-791	-3294	-3257	20263	14116	17496	13511	-32888	-12460	-37153	753	2270	-8747	12095	1058994	848	2232	5872	-10869
10.5698	4019	1816	-19657	-6654	979	-3685	-236	2164	-1638	1577	-1637	-3313	-640	-461	-6715	-1583	23729	-9953	14280	2103	-36842	-23785	-20197	823	20393	18845	2745	1043459	1898	34248	7703	-10613
10.5695	4467	261	-19587	2672	-4695	-914	-107	2117	-1898	3626	-2622	-5174	-524	969	4114	-3065	26520	2285	8192	-16806	-12992	-30173	2434	-9402	13819	25003	4995	1055303	5821	48330	-3019	2164
10.5691	3868	-171	-12103	4412	-5623	13208	0	3572	-2485	2183	-1680	492	-505	-2204	8689	-4128	25673	60124	-1314	-7392	-13239	-24410	-1867	-5120	-37453	44763	1660	1081774	5865	18183	-2338	16268
10.5687	4186	4285	8647	10040	-6187	3977	-215	2506	-1926	2438	1	2976	1198	-2901	9171	-3024	29294	57833	3369	310	-12572	-4684	1975	42	-25602	2131	-4024	1078159	-2426	13179	-5817	8695
10.5684	1644	2521	23795	8837	-2910	3402	91	3057	-1475	-2609	354	4302	1080	-1556	10276	-3867	29032	49430	7307	-2240	-11294	26560	2599	1845	-41742	-1501	-15336	1052867	-2867	-4545	9500	-1247
10.568	-1635	2420	10587	4318	-1325	2248	-158	4968	-1445	-15793	833	-747	705	870	2400	-4385	26449	40456	399	-1799	-24476	6919	-18499	-1015	-37538	18938	-15673	1036160	-4888	-3877	-349	2520
10.5676	-2712	1226	2506	3561	755	7882	607	6853	-1176	-6053	368	1180	-549	1023	-2927	-4164	25357	5885	8156	8000	-21002	-35664	-36531	74	-19299	54993	-3343	1043084	-6411	22965	-6844	2068
10.5673	-634	771	-22520	-171	760	6262	1001	4131	-443	11655	1326	4235	-1593	55	-7526	-3743	25497	12690	-2383	-2386	-12496	-58363	-55572	5901	-10344	54739	-9168	1033597	-4045	38649	10314	-11109
10.5669	-3414	2570	-7479	7400	974	12057	953	3225	-992	8876	2215	873	-853	-754	-3090	-4841	24003	808	4558	-10031	-20567	-52065	-38472	1199	-23472	-23655	-1905	1015245	-457	6379	2258	-26488
10.5665	-2707	1972	16735	7153	1320	11708	441	1464	-1367	4414	991	3494	1874	-1240	7880	-3761	24645	10529	5530	4267	-24718	-13862	1113	-5270	-51902	-19357	2422	1024655	750	10021	-13262	-27293
10.5662	-2436	625	-4369	4053	628	8369	26	-1655	-1565	2149	-1017	-258	773	359	9119	-1826	26061	44642	1449	-6701	-14819	-3167	12961	695	-40266	-19449	15578	1033174	-4552	21250	-7228	-21832
10.5658	123	6432	-16467	-6270	2490	-5122	751	176	-1855	3548	-431	399	1053	-63	4379	-2376	22709	43035	2263	-19598	-16548	14909	-8800	-3638	-40981	15366	8101	1033877	-3850	9168	160	-23087
10.5654	904	4687	-14451	-6012	3225	-6945	326	1089	-1697	11245	2007	2883	1655	-82	260	-2542	22503	26995	-1532	-21747	-23647	25569	2117	-2845	-37238	28122	-10444	983699	-5012	14701	-10340	-35676
10.5651	3058	2562	18084	-8396	-561	-1221	-84	2081	-1870	9910	521	3155	2613	-27	-4942	-2070	24533	53200	13187	-13112	-23127	15679	1842	-4593	-34798	-1728	-11429	951250	-685	9034	-9502	-23918
10.5647	2276	4065	2189	-1784	-2264	14312	-113	-1616	-1659	679	451	4305	2292	2111	-4873	-1492	22893	32941	14241	-4846	-13970	-3455	5924	-8316	-39103	-3947	-15062	976205	-1860	31348	-10148	-905
10.5643	-2656	3177	16909	1501	-3663	10914	431	-607	-2106	-1592	1596	3292	2707	1720	-6352	-2147	23374	12622	20728	13638	5109	-14154	27031	-10862	-26475	61991	-14265	1026113	-1750	26741	-21750	2477
10.564	-290	2753	30066	1193	-2049	8309	1110	-3438	-2509	-6731	1921	3612	3104	2310	-9752	-3072	24054	25021	9408	4904	15732	-18413	14076	-10874	-26035	38058	-8234	1057310	-3275	-13617	-24745	1311
10.5636	1316	3190	23455	1158	1829	-3852	1078	-3735	-757	3346	2777	2343	1726	4095	1520	-3404	24406	5501	16149	2877	13165	-19436	24059	-5168	-35744	35202	-392	1062025	-5037	-49262	-14675	-2780
10.5632	5337	2154	16700	-2482	967	-2931	654	3541	-691	6229	501	2029	3170	1856	6664	-3712	23098	9569	17819	11616	7221	-8839	-8540	-2002	-13419	18956	-3147	1038810	-6133	-12511	-13428	-11280
10.5629	6750	6840	9582	-1824	-47	-3959	349	3660	0	8272	-1678	1893	3835	287	2975	-3655	19519	1477	10024	8920	461	4308	-30578	5340	-16233	-21526	-3596	1008438	-6053	-22670	-16162	-24217
10.5625	6800	4685	16305	1441	-2338	-7676	1369	819	180	3364	-1315	1811	2566	2374	1990	-4881	14874	11895	22340	-4433	-2820	14848	-27031	6507	-31741	-43045	5014	996338	-5605	-8597	-26725	-17651
10.5621	1639	6376	47738	5629	-4990	2670	517	-593	271	-2101	-775	598	3075	1609	6120	-4607	14309	-15468	16552	-852	-3094	30363	-7490	2859	-18357	-10137	2364	1017612	-1739	15598	-11609	-6897
10.5618	-421	1633	54461	445	172	16859	-321	-413	-903	-3129	500	-344	1696	-616	3501	-4520	17635	-4737	13059	2219	9575	17468	8299	8933	6429	17179	-4686	1033882	476	4948	12671	-5251
10.5614	1288	-215	38264	5352	-500	21281	-299	441	-2672	-4344	1034	1710	1796	323	4176	-4996	19294	-4902	15778	-1959	10835	-8158	-8458	-2309	-2583	13192	-2220	1030306	3245	52881	7131	8030
10.5611	142	5004	36213	12623	-2680	2975	-503	-1332	-1801	2461	219	1648	2468	657	1200	-5072	22239	-4527	21501	16017	-7939	2527	-9021	-5781	-28304	50199	2677	1028108	2129	63944	10288	8730
10.5607	1702	3859	16548	4578	1773	-8452	-763	-1686	-1830	6573	-1122	1282	2257	-780	-567	-3732	22662	-1828	20126	10930	-16148	18305	-34919	-4963	-22032	53639	-1705	1025454	-1417	29501	21455	-7786
10.5603	3129	5805	24210	196	-39	-17181	-8	-1570	-2225	8503	-1086	1477	2061	-1640	-885	-4139	25572	-5928	14790	6128	-27909	5488	-33512	-3028	5824	36921	-13140	1033737	1846	24805	14	-7235
10.56	2572	2239	24526	7969	-274	-32696	249	-1515	-2711	2137	-1717	-1395	2981	-2623	-851	-3445	28367	-2700	10841	2521	-19700	35286	5040	2283	-17677	63973	-2726	1030014	934	-6608	-4106	-161
10.5596	-1440	-1046	22247	12043	1300	-26250	-178	975	-2595	3219	-2406	-5010	3012	-2513	2992	-4210	19356	-2548	6013	-8337	-19475	27990	43317	5269	-42479	62966	2902	1044123	-965	-5000	-7136	-813
10.5592	-1940	5607	-11971	14452	962	-5740	-55	-1804	-1876	1109	-548	-770	2298	-1075	42	-2670	20786	-5298	8790	-2424	-9146	-3668	32446	5308	-37030	29721	-79	1019822	-2271	24295	-21392	-1919
10.5589	1317	6906	-14656	8518	1413	-1012	211	2050	-1882	-1166	594	1938	2821	-361	8294	-1939	21200	-13945	24797	15080	-7895	5792	11287	1559	-37303	48682	-7509	1049599	-3993	38899	-13531	2216
10.5585	1103	2017	-35530	4197	-3525	-2948	141	2972	-2954	-1739	2125	1135	2021	802	13749	-1535	18906	-11335	15348	7541	-21357	-10797	-11150	-2344	-39694	43006	-3001	1064604	-3558	44086	-4711	663
10.5581	4717	-1649	-30147	3527	-2676	351	-478	2197	-3798	-2394	953	1375	1389	-1340	9484	44	21593	-2901	9884	10686	-26803	-26422	-18662	-7587	-46625	51571	7582	1020556	-999	15486	-6731	-5833
10.5578	4869	-2751	-57144	-852	-1849	7437	-360	1636	-3421	-4450	-1302	2288	397	-1596	5974	883	23299	-11331	14497	22794	-15883	-25903	12448	-11825	-46685	62718	-1905	1027736	319	9139	-18984	-1047
10.5574	3157	-2842	-39060	-1118	-1768	-5943	-342	-2284	-2861	-4660	-2333	3092	-860	-62	11250	-618	26183	-25342	-1833	13750	-18013	-18853	23212	-17047	-36169	64454	2085	1047668	-20	19606	-13015	-1855
10.557	2223	-2175	3334	-1964	-3066	12962	217	-156	-2480	-772	-3074	1202	-1367	-1862	10570	-2621	26711	-4060	4007	879	-12199	-3804	12977	-3812	-38492	9151	10850	1038028	-3917	17514	-19323	-21017
10.5567	1558	-588	11286	2112	-4842	18147	83	1402	-3980	-2721	-2932	-3449	1398	-825	9808	-3045	28689	-3564	19167	84	-10157	8843	24946	-320	-29902	61526	5633	1036730	96	6536	-16946	-22941
10.5563	3072	3356	26471	-718	157	18733	195	4777	-3716	-3024	-929	-2475	3256	-551	4093	-3771	27526	2672	10620	7939	-17005	9755	37738	560	-23859	99909	9907	1013909	538	39801	92	-8823
10.5559	1666	-1261	5593	4106	4604	17223	245	5332	-4260	-4320	299	-1933	2851	-2805	7438	-3344	20292	3310	8473	8868	-14590	-22560	28032	2772	-36380	53477	20187	1059024	-373	38242	-14645	-14918
10.5556	-1585	-5040	-18163	8394	6702	-2532	647	7705	-3247	-11107	-1446	1167	3602	-507	7910	-2039	20177	3541	28709	8070	-3167	-34683	-5013	2016	-41218	97641	16228	1067961	5280	8934	-31339	-7605
10.5552	-3421	-3244	19151	895	5696	-15578	968	7919	-3278	-15942	-867	3238	3601	1317	5597	-2642	23405	24818	35680	4477	13192	-45861	-1382	1611	-28326	99232	8614	1041770	5882	-11049	-25520	-5374
10.5548	409	-64	38955	-881	3055	-11872	1195	4742	-2767	-2199	78	1334	1315	358	6164	-3560	23355	43202	24443	-8322	9552	-24705	10633	212	-3355	66424	346	1010253	708	-3055	-18154	-1689
10.5545	9174	-701	42087	1601	1326	4687	1533	2266	-1614	5302	-1096	-1148	1340	-2850	6293	-3063	19684	-182	10680	-6339	-1538	-5837	-4228	820	-26737	85499	-2193	992056	4379	-944	-23253	2753
10.5541	6753	1793	42040	-1710	-470	21335	911	1079	-1479	-397	-610	545	2064	-2545	4975	-4292	24132	-13639	-137	16641	-14613	-21390	-52158	1492	-49373	84483	-20853	1001857	1638	-8918	-11621	-10840
10.5537	6166	3221	10708	-2046	-938	1706	627	2287	-1714	-6886	-1248	175	2024	49	8230	-3516	26033	18415	3617	23922	-28705	-4661	-38699	-5986	-32343	88163	-7947	1034827	-3449	23112	-4401	-13063
10.5534	5132	2073	26924	-3995	-4656	-11088	-581	4296	-294	-6365	-504	-2860	14	-630	4084	-4396	25586	45556	1498	19776	-34608	24977	-32199	-1178	-18977	82817	21500	1056017	-5261	19795	3433	-6859
10.553	-5478	2276	24482	-2548	-3725	-3796	-1421	1943	-483	-3240	311	695	-561	-746	8242	-3811	25286	56372	2041	6199	-26146	32400	-1500	-1904	-16395	107146	-1286	1048865	-2692	30844	8457	6269
10.5526	-6698	2454	10176	-6522	-2984	3629	-707	3943	-1144	-6754	403	1244	1634	-1382	8992	-3566	24719	40373	9583	5022	-24226	24214	16766	-4390	-6092	47895	-16581	1025194	-2164	19078	12124	12246
10.5523	215	1907	2298	-6874	-1888	11928	377	4322	-1480	-1556	691	-367	3662	-524	10765	-3070	23391	33728	13068	2610	-19167	7569	-14441	-4074	-27759	43630	-11626	1033444	1352	24483	15	18714
10.5519	3761	1418	-10744	3773	410	1072	357	1999	-825	2616	327	3702	3219	399	1806	-3749	22574	43208	4778	3184	-16515	12270	-39409	-6425	-25303	89443	1340	1064705	1813	37884	-727	4820
10.5515	3369	1429	45270	2642	2036	-9416	-467	-946	-300	2858	1782	1332	2939	60	733	-3355	22492	42280	5170	7296	-9774	30030	-43065	-243	-25003	81124	11003	1074159	3019	7769	-1955	-18356
10.5512	-942	3958	38330	-668	-1608	-16185	-733	1087	-1296	5906	672	-967	4234	-277	6783	-4271	19729	24848	10752	8238	-6878	52185	-20068	7579	-12926	72489	4142	1058558	3493	-9840	-15395	-14806
10.5508	10	7390	15357	-1523	1356	-11652	-776	804	-1504	11400	788	1950	3127	-3077	4510	-4085	21328	24867	-6095	9560	6851	39306	-19348	1483	-20208	44590	10990	1066905	206	21845	-9481	-560
10.5504	3256	6853	23689	-1478	11091	-11253	0	611	-2108	15019	672	-44	434	-1480	4883	-3516	19629	27958	-9911	14916	1669	40494	-17233	-7970	-14404	1196	21955	1019599	-3037	27904	4340	830
10.5501	1980	6357	7755	1990	7933	-3904	221	1519	-1819	11732	-426	-1405	1513	479	1656	-3089	25737	36836	-3780	13440	-14951	50365	-9965	1812	-17262	-39021	13410	1012081	-6377	34801	13301	6005
10.5497	3424	5186	18450	8573	3589	1872	-373	-528	-1275	8877	918	571	3001	-372	1311	-3525	27980	50818	3143	26495	-14845	28207	-24253	-594	-35827	-51757	17896	1029170	-1985	28895	12262	-3921
10.5493	5016	1514	12589	5812	1533	1510	-774	-200	-2033	2511	108	-427	2683	-3105	3713	-3157	24538	68858	-9857	24331	-1154	5760	-37322	-8253	-32598	18189	12183	1013378	-701	20624	-804	4969
10.549	-2374	-1655	29480	10361	2816	-2202	-698	-3320	-1517	2130	-1015	-540	2533	-4661	2192	-4441	24435	55573	-9002	16302	2229	-13354	-28740	505	-10317	-48021	2619	1004837	637	69072	545	-8458
10.5486	-3291	1647	7124	5746	2042	-7957	-57	-4635	-933	-7553	-693	-287	3009	-2473	2021	-3162	25502	25067	18169	25809	-3500	-8697	-20434	1997	-2535	-43747	-441	1002337	192	74133	-1754	-12805
10.5482	-498	102	4386	3310	6368	-6213	14	-1679	-987	-4973	1153	-406	2174	-2829	2757	-3123	26044	9364	20978	33128	-13598	1443	-20814	-2108	15887	-9274	-8265	1001564	3662	31270	-15103	-588
10.5479	2141	-915	-6964	9780	7691	-12758	-114	-1271	-1514	-2006	1418	-858	1704	-2833	-1535	-4866	25324	43401	18906	4806	-10971	11637	-22690	3193	32581	32022	-12065	978647	2291	26318	-12027	4034
10.5475	-1902	-258	-23414	3997	9327	-13487	254	-657	-2225	-6415	1127	-1261	2134	-2632	5083	-3695	25970	21156	14979	-998	-5166	-22509	-58414	7745	19117	52252	-16750	1005104	3412	58254	-924	11650
10.5472	-3855	-505	11370	-3367	5136	-4488	560	2893	-1814	-2963	-609	-1179	3158	-3329	3899	-2602	27936	4881	20051	19597	-12091	5467	-78938	3658	22898	39486	-20672	1013968	239	35259	5937	13268
10.5468	-149	-2019	32163	3649	-814	1069	501	771	-1628	-3580	-2067	-318	2586	-2677	3093	-1482	26981	-8520	18220	3919	-22031	18874	-68205	2196	2188	34932	-15225	1008913	-1745	19293	4472	12707
10.5464	82	2253	9776	3772	-784	-77	-994	-3350	-1903	-3674	-64	-1305	1004	-933	1998	-3281	30035	-6286	-6228	11202	-26273	22414	-46342	5909	-7725	-2539	-7160	1009194	1164	15459	9582	17288
10.5461	1860	2477	12478	-242	2448	-6849	-916	-3867	-2797	-1568	605	-2933	257	-1213	-4138	-3949	28669	-30148	-14547	6306	-24343	60816	-29602	7925	-21297	-19262	2574	1027955	7563	4636	16553	3619
10.5457	2082	1694	12904	-3199	6101	-13354	-347	-5337	-3285	-1227	812	-617	-961	-1869	-6364	-3013	24745	-31471	-9596	4667	-21211	47520	-37658	11611	-28605	-38330	18507	1022049	6202	-6724	2231	-9961
10.5453	987	1420	28683	-4160	9469	-17313	-234	-7098	-1646	700	503	3095	-592	-1606	-6635	-1402	23375	-11810	-4127	17430	-27140	56153	-20757	768	-48329	-6794	7058	998364	838	4474	-5603	-9717
10.545	-1890	6735	15871	2018	4927	-20136	-1003	-1685	-1251	-6433	-131	1399	3319	-487	-734	-2595	25251	-12859	1900	14452	-14644	18538	-26974	-2536	-46354	52682	-19849	1033136	3191	10202	3575	-14854
10.5446	-1208	7700	-830	-5269	-1132	-8847	-369	-1424	-1575	-8072	-1089	8089	3738	1250	14945	-3129	26551	-12140	-2040	11182	3716	-13546	-11695	3315	-25460	44179	-17979	1030614	5447	8698	16967	-7070
10.5442	1355	2920	6014	-6574	-2730	-4630	-483	-697	-1786	-8361	-672	10920	3260	1554	9164	-4539	26057	4544	2792	12597	9502	13876	-24545	-862	-28766	37418	-11020	1015089	7270	22694	12653	3393
10.5439	1658	301	-14240	-2112	800	-10634	309	1549	-2054	-8791	807	7188	2084	464	2291	-5157	24063	1733	-2712	1734	9891	21303	-36834	2885	-27261	73728	-3319	1012706	5782	12918	2517	3677
10.5435	-384	558	-34724	2107	3964	-4306	363	2034	-697	-6797	1011	6470	-17	-1132	-100	-4324	17939	13319	-10446	-2736	-10271	1682	-13137	4337	-26232	52126	25022	1028415	68	35464	-19722	939
10.5431	-346	2248	-25048	4404	2786	-10142	417	1492	-106	-3042	-243	3251	488	-1905	-6429	-5928	19073	14689	-12437	-6832	-6335	25294	-9914	7846	-28688	36168	19677	1051509	-149	34064	-24917	-24225
10.5428	2341	2143	-24161	4231	2200	-8630	1124	475	7	-6044	917	1452	905	-396	-5306	-4308	21248	7816	-867	-8248	-11467	6313	5605	6183	-24099	129665	5129	1045689	-238	17669	-25952	-19308
10.5424	1620	1462	-15541	2714	2786	5367	-122	-42	-217	-3611	1073	3168	2197	2589	-9147	-3718	22531	19395	11070	-13026	-7380	-12447	-7703	5044	-39451	138121	-3295	1057811	1657	43549	-13095	-19587
10.542	-1854	5265	10636	880	2071	16533	-1160	-1677	256	1270	-1717	6015	3749	2557	-10486	-3169	26237	24640	6086	-15527	-1964	56	265	-5520	-58938	107927	5589	1036685	4570	28957	-3870	-15073
10.5417	-4757	2217	3027	-2044	554	1847	-153	-2483	-693	8372	-3686	6305	2187	-229	-6867	-1887	28129	5152	11627	193	-3244	29374	10469	-13587	-37521	62066	1763	996299	1851	7162	-9077	-7250
10.5413	-6403	1	-859	5083	-1855	-8732	960	186	-1309	9053	318	4182	2260	-614	-892	-1832	28192	23365	20045	7992	-8631	1565	-6265	-12257	-34528	28593	3259	1005840	529	8298	-7608	-10402
10.5409	-2172	-791	-3647	2800	-3108	-6343	1190	2349	-1112	3851	1593	3148	3138	-919	3819	-2146	21680	18378	26933	11777	-5254	7478	-10920	-6346	-29999	27028	7592	1008777	-490	-3782	-1868	-10900
10.5406	2807	-2036	261	-2663	577	-10367	1073	3550	-313	4118	1239	3585	2237	-957	2472	-2678	19362	27945	27565	-4887	-1585	5434	4107	1193	1743	51156	-7642	1012052	-831	-15918	4785	-16743
10.5402	3376	-1782	20440	-4226	2945	-15918	1024	3018	-974	-1624	2204	2402	2689	-1042	12498	-2864	18466	12602	28681	-1934	-7555	11958	14799	537	3470	53488	49	997973	102	10945	9592	-2345
10.5398	4362	-1141	14361	-7404	3115	-2474	1217	1418	-2122	-5692	3886	-2120	2500	482	19669	-1403	18777	10455	24723	29104	-1950	-1738	-2603	-2344	-14723	24312	-4228	1012383	-326	9198	7539	9204
10.5395	7335	-2123	15187	-4433	5119	3698	1090	1068	-1486	-5885	3050	2328	1634	-520	9021	-777	20889	29814	24048	43217	9295	-18984	8701	-6629	-48275	-16520	10713	1020631	220	5584	478	10292
10.5391	7654	-1055	25810	-950	6530	15395	202	4018	-975	-5585	-356	-1607	2484	251	3090	-774	23582	14545	31145	37880	-1448	1132	7061	-8901	-41195	-39091	13185	1006368	2665	7700	1707	10506
10.5387	3944	3250	3366	-4051	3753	33242	-269	5903	-2044	-4004	-3581	-401	1790	1002	1493	-1317	25098	-1748	23214	30532	-6577	21717	-9511	-6742	-32344	-5019	15970	1006207	2664	-1584	-18403	2840
10.5384	3845	2387	2037	-113	3736	15494	365	3678	-2651	-1168	-4778	870	1853	849	6196	-2926	23009	5514	-1510	28192	-1243	20829	-10566	-540	-38736	30342	13175	1001623	607	-1146	-21388	-11578
10.538	-238	2226	16799	-812	1311	3164	857	569	-1600	-137	-4277	298	2753	2092	5388	-2479	21781	5937	-13118	21420	-6225	24494	15638	2556	-33852	11520	17118	1013532	759	25846	-21373	-15780
10.5376	-1369	368	27242	-7930	2789	14318	260	-3155	-385	-3619	-3158	2439	1739	2616	4500	-1425	24485	-340	-2051	18197	-479	47145	461	9437	-8333	58617	11516	1008343	2149	38826	-925	-5622
10.5373	-1679	-1403	21791	-8830	6619	5433	1073	-4841	76	727	-1602	2764	-288	1358	5577	-2023	23484	1520	5234	16137	11374	42523	8888	3061	-20406	71025	9766	1002015	-591	54362	-1204	-4779
10.5369	1880	2856	7855	-44	8250	823	525	259	-1161	-2133	-882	2438	-374	1486	7423	-5290	24534	75	15106	28317	19426	45814	-24612	-3209	-29973	32008	645	1038292	2895	65572	-12952	-5522
10.5365	4274	2114	13576	4969	6638	850	-687	968	-1612	-1046	1088	-677	1619	36	6260	-5761	23281	-13251	11038	21862	1960	12370	-50383	-1417	-24858	-8448	4822	1042275	543	46391	-19327	-3544
10.5362	5387	2407	10721	889	2959	-11955	-20	1795	-682	-3774	3267	-791	1410	553	251	-2495	26004	1704	-9374	14633	-9851	-183	-26051	-1709	-36849	-48471	10283	1041099	-2326	46533	-24759	-13918
10.5358	5128	-1760	-29951	2583	575	-7182	-428	-1853	-805	-5280	2310	-3205	1144	904	-3130	-2127	28303	6570	-10335	12598	5025	-7955	4083	-3978	-32165	-82257	-299	1052333	-5421	64462	-2878	-18305
10.5354	7126	-1633	-44720	7926	-646	13614	-477	-1792	-795	284	1277	-4384	3189	1473	4327	-2969	24023	-6670	-1181	6233	5797	-9853	-5531	-11600	-48173	-99405	-21995	1072178	-3206	66491	-5462	-9970
10.5351	1063	-2514	-17839	782	257	24157	-38	-163	-1523	1411	722	206	2623	1248	7433	-4890	26243	881	-4678	-10460	-16816	12980	-26999	-13503	-48851	-85144	-13424	1069784	-2412	51973	-2977	496
10.5347	-3052	-3777	-12508	-258	-255	25909	217	744	-2355	-971	-154	2988	2725	639	3138	-4148	25955	39063	16205	-9463	-32683	2694	-61101	-2409	-29552	-36706	623	1060030	-811	34707	119	-5233
10.5343	-3811	-1627	1137	238	-2745	12723	592	3381	-921	1632	211	2709	3150	-755	-1169	-5502	25557	38358	29606	5107	-29967	-19479	-37768	1636	-22625	-8941	-6231	1085911	-3112	35077	-8996	-2020
10.534	-3641	-605	31010	5428	2605	14176	84	3046	-1102	-1281	-616	901	4523	-1303	-2896	-4009	22343	15638	-3489	8850	-32609	-33868	-32511	-7930	-31374	-37837	-9548	1085976	-39	25962	-5812	9769
10.5336	-210	696	-24793	1639	1963	27256	-1180	2301	-269	1309	717	-64	2364	-1389	-2179	-3559	22038	16913	-14690	10154	-29570	-10044	-9785	-3377	-46011	24121	-6394	1072828	3648	18330	-6734	2619
10.5332	6354	923	-44833	291	515	633	-1272	1601	447	6902	47	-441	1121	-1938	7066	-3837	21346	26147	-750	-1265	-16635	-4711	11177	3806	-37734	-2617	2463	1065458	4424	14499	-12244	3047
10.5329	6941	-763	-23712	2677	-1056	-13171	-415	204	-399	10872	-2272	-211	982	-995	3820	-4283	23315	36166	20516	-9043	7192	3911	38536	6721	-18079	-35900	3111	1047711	-852	12901	-2089	3596
10.5325	5751	-1204	7649	1737	-3947	-4390	105	-1256	-1827	7558	-1701	-1421	2662	-1491	-4950	-4604	22786	25766	3218	-2510	7576	22310	66234	5139	-20831	-30429	-1357	1046134	-2294	26720	-5487	16473
10.5322	6737	429	1845	-6673	2383	10525	-853	-1281	-2541	3963	-408	-1556	2545	-2582	4307	-4137	26021	23373	-5196	-2286	-12732	5367	67320	1224	-38060	11660	16352	1074459	-7148	24891	-16881	9355
10.5318	5649	1972	-28291	-283	2994	7592	-412	-905	-1961	-1291	-2443	-582	2396	-1128	-4315	-3269	25896	30097	8792	7759	-26849	23298	48344	3548	-53027	63838	20292	1066246	-4294	-4345	-28313	12284
10.5314	1714	1564	-26612	5085	-2000	14928	256	3519	-1812	-2789	-880	-2399	2729	-832	-573	-2752	25149	56851	18690	24725	-14554	5016	32275	2224	-76131	106410	15074	1047078	87	-22749	-5391	17709
10.5311	3435	-737	-4145	2143	-1263	20810	927	1646	-2184	1741	1752	-3554	928	-967	17	-2550	27287	43421	24083	27033	1457	5780	-7145	-3380	-76551	124581	7652	1059173	-2582	-13407	3301	6356
10.5307	6015	-1932	8537	535	2636	8455	114	-2989	-1963	1854	1933	-1098	2035	121	1462	-1778	24845	12953	25298	14655	11384	51342	-19695	-3299	-66164	109752	7634	1039888	-4800	32609	-2674	2828
10.5303	2472	-6171	-13455	-3768	-2613	-5455	551	-3962	-2376	3601	2167	696	2589	1307	4061	-2952	22057	7091	25568	5285	406	21835	3952	6639	-56947	61497	3209	1040381	-5811	12621	-6750	-5101
10.53	3771	-8324	-10343	-6608	-2051	-10791	658	-3029	-3183	1087	2432	4184	1693	1182	-3701	-3503	20977	-3282	8583	7091	-4282	-5012	8351	4900	-60459	65470	59	1050846	-3656	-2430	1268	-3529
10.5296	5875	-3246	-25756	-2583	1351	-2457	660	-2693	-2611	825	2525	1448	2476	128	-8583	-3180	19534	24538	15154	-4013	4380	1656	6026	-5894	-54219	83727	5889	1051197	-398	-1449	11223	4439
10.5292	6971	938	-34435	-8086	85	4362	-111	-5292	-2668	-7682	1978	2804	2085	21	-2905	-3362	22564	46191	19728	-369	-8985	6811	18514	-8205	-29864	51616	-7247	1045896	-1125	-11916	-2146	16328
10.5289	4597	-379	-16477	-8129	1012	4728	590	-5182	-2383	-8584	1052	2662	1236	1532	432	-3280	24920	22065	22635	-5202	-6101	19369	23734	-4178	-3269	33181	-1730	1048804	-3020	-15158	-8934	13902
10.5285	3187	1932	-11984	1478	2699	433	131	-1104	-1926	-11878	36	-2166	1169	1598	-6291	-3219	25272	30496	19011	5301	-2861	7213	16259	-3153	-16949	90337	4310	1002574	-3076	1622	-13913	20171
10.5281	272	3353	-5150	-9065	1353	971	407	-1576	-147	-5826	866	-1625	1524	590	-3576	-2730	23856	11471	26282	14032	-8052	18850	2018	-4932	-34218	75093	-639	978954	-5229	204	-3435	20633
10.5278	1405	3391	-300	-989	-1403	-11820	1049	-1784	-267	-12481	8	-1169	117	-168	-11011	-3295	23608	2523	24255	15512	-16682	17619	7884	-9609	-51912	58990	6760	1017635	-2883	7729	1988	9486
10.5274	2698	1436	-2094	2997	-535	-15311	382	-1215	-219	-15074	-728	-3451	-806	-1055	-7288	-3148	21791	21530	18548	24912	-6269	30481	-8044	-12959	-27887	31411	12669	1052969	-143	-7667	-11891	3844
10.527	4799	-4567	5732	-6738	993	-8933	-20	1466	532	-17221	42	2574	1784	-1052	1461	-3800	26061	33232	13921	25608	7092	51150	-7930	-13566	-12105	80508	3429	1055527	4195	12535	-14027	-2525
10.5267	4428	-3501	15081	-4548	1192	-1209	1275	2429	-254	-14922	-317	890	2945	842	5917	-4205	28399	-680	16814	25212	6317	34507	-3629	-8129	-16023	53805	-3647	1042770	5286	13079	-7706	1410
10.5263	2953	-753	18259	-6780	-1804	2233	941	371	-1363	-16218	-1083	1060	3713	-584	-4824	-3741	29097	14457	17555	11384	2893	30770	-21743	-5690	-12896	2760	-8065	1019988	4602	989	-11461	-19366
10.5259	7710	-2113	-28143	3780	-2027	761	783	-317	-2325	566	-32	5199	3359	-2863	-7623	-3876	30549	25760	15304	8252	-14664	45097	-31659	-3100	-3376	17821	-12489	988642	5679	1002	-6916	-13715
10.5256	4922	-904	-9453	7545	-1370	1562	1256	-367	-2757	9256	1202	6077	633	-4030	-10594	-3387	24536	29911	15280	13546	-12021	49641	-12084	3225	-14276	53126	-22040	976688	5964	11769	-1671	1311
10.5252	4704	-1208	-265	8624	-1416	8129	913	1795	-2604	4851	1572	8368	1546	-1710	-7673	-3875	21415	622	23058	20157	-3218	30295	5224	970	-32232	102478	-19111	966412	6794	28262	-1285	-685
10.5248	4760	2656	9640	3466	-1270	2384	1043	1684	-3118	1521	475	8861	1893	-2355	-12293	-5125	17091	-2471	24702	29929	-4293	25154	8419	-645	-21113	52171	1212	1005243	6094	12567	-6101	5771
10.5245	4179	2920	1651	-5151	-2825	-7236	1225	1556	-3496	-632	98	2442	1821	-2383	-17404	-5625	19527	-11046	20009	19848	-6941	22609	-16181	-4034	-9464	36488	9149	1015436	4677	-5858	-253	-7729
10.5241	2583	3938	-9212	-8691	2170	-15557	902	1948	-3167	309	-1618	1435	2037	-1308	-9365	-5228	20013	-8104	26112	9933	-1252	397	9532	-2767	-16981	74826	-895	1021815	1270	14016	12047	-1255
10.5237	4485	7619	-37350	-9389	4080	-8672	-149	735	-2203	925	-2025	2856	2973	-2532	-11450	-5298	22477	-136	38060	8882	-8250	4473	1181	97	-12317	3103	3831	1036554	-421	26558	16177	-3341
10.5234	5474	6297	-51999	-4343	1997	3993	488	-1989	-1118	1822	-1846	6569	3522	-1873	-13272	-5963	27875	26255	33785	2420	-1359	825	-17534	-8596	-20161	-9350	14759	1031041	1543	19334	7288	-11241
10.523	2133	4371	-19917	-4881	-3383	-3962	383	-4537	-1358	713	926	6934	2084	-832	-12986	-5363	23372	22984	25462	2792	11116	12245	-30451	-9315	-34292	-1166	29281	1051263	-2485	17831	935	-20731
10.5226	2900	1868	5590	-947	-2667	-17795	705	-3671	-1748	-6409	2116	3712	1293	-1041	-1664	-4781	25727	18301	31419	20309	13801	27317	-29405	-1542	-12508	-14854	23861	1072215	-3035	2523	-1892	-21534
10.5223	3534	1981	-6892	6962	1007	-7661	1276	-3602	-1986	-5418	2891	3145	3585	-2501	11660	-4200	22673	32992	22375	11195	14814	31855	-26854	-3187	14231	-21417	29650	1059301	2136	-12341	-10138	-14610
10.5219	4947	-767	-20338	1777	38	47	-273	-3859	-3416	-4464	2991	5258	4395	-74	3581	-2512	20273	48657	22234	3587	6434	34035	-42486	3000	5934	-13452	19529	1045834	3274	-5789	-3219	-19124
10.5215	639	-1453	-8242	-4290	-657	-13819	-392	-2451	-3565	-3524	599	3050	3934	-207	-2267	-833	18864	25157	16250	17645	9419	33923	-40938	12615	14010	-3122	17349	1084408	1370	-15985	-7324	-31242
10.5212	3194	-718	-14964	1724	-437	-33285	-699	-3877	-2309	5303	718	-1827	1986	998	3657	-667	20656	-1670	20244	13833	-8158	57365	-10087	7102	8069	-38863	14803	1061166	1125	-9728	-15594	-27952
10.5208	3836	830	-17121	6319	1266	-26876	-933	-2943	-1033	-377	-562	2212	229	211	1573	-2535	22984	7841	20813	2033	-13345	25064	-32446	1557	-21198	19896	24389	1042914	664	50970	-15079	-16023
10.5204	981	1541	-11998	8900	164	1049	-1024	981	-745	-3203	-964	4108	2199	2151	-4602	-4470	22744	-3402	29204	-2505	-6530	7131	-34762	-5158	-41892	69628	14224	1039374	2270	36440	-2390	-6253
10.5201	869	3037	10487	-66	-1746	10049	-385	5174	-1319	-2704	-408	3654	3019	2800	-8821	-5052	22242	-16211	16292	-305	-2877	6131	-19156	-5843	-36276	27735	-4640	1039974	2125	14225	-5509	9579
10.5197	758	3420	7635	-699	3290	-5840	-602	4625	-1253	1519	-461	2259	2627	1682	-1537	-2525	21070	-6229	-6572	-239	14797	7978	-5860	-5584	-29882	42129	-20133	1044514	993	4100	-26606	214
10.5193	1604	2994	-4780	-263	2865	-20402	-1480	3471	-2100	1541	-1136	1285	622	-852	3964	-2373	23982	-5713	-6989	10095	1196	41077	-20389	-4414	-16710	54209	-21967	1029212	6207	-50339	-11030	4578
10.519	5285	5134	-7057	2549	1241	-15752	-948	3690	-3133	2203	-641	-3	181	-390	1564	-3869	21862	-16120	7055	22930	-5815	15162	-43212	5205	-24913	40061	-9145	1017640	4319	-38917	-5738	-976
10.5186	5790	2030	18522	456	57	-7847	-631	4451	-2936	1466	-595	3001	2937	352	-5600	-1196	23851	-6215	13801	11556	1726	23171	-28585	2075	-29619	46438	9532	1050117	2666	-22920	-9930	8643
10.5182	3314	4331	-5163	-3518	-869	-9433	-1181	3384	-2921	1032	-158	-1100	3266	-906	-1985	-1637	23858	-9507	11320	628	-16273	25287	-24179	-4239	-14422	47824	-5685	1038083	4919	4053	-12345	23577
10.5179	6651	5338	-41866	-3787	-1541	-1890	-1037	4608	-2366	-11158	-1219	-5972	3759	-1285	-1944	-1315	23365	-15087	25738	-2234	-17370	3497	-36749	-3706	15655	28302	-7693	1022166	5311	37223	-20115	4206
10.5175	3952	253	-48010	2051	-1536	-6213	-110	6796	-1962	-13124	-2322	-2815	3354	642	-6030	-1749	23542	-12781	9703	-8476	-15013	-12428	-45374	-8687	-10618	6834	-1781	1015790	2732	46925	-26297	-4801
10.5172	719	6	-35804	4155	-764	-13143	-120	5822	-2475	-3736	-544	-2396	2294	2007	-8713	-1714	24761	-17188	7541	-2250	-16679	-7005	-59392	-7132	-4499	75697	1304	1053451	-200	55062	-28708	188
10.5168	3203	738	-7539	3756	-1584	0	-423	4419	-2216	-1902	-1201	-5422	4890	3024	-5043	-1840	24087	6785	13013	-10579	-4113	-17495	-53992	-4674	-23866	46030	13172	1061810	-833	12066	-29243	-1745
10.5164	4279	168	-9571	9440	2935	-5269	-597	-262	-2280	-521	-2308	-592	5158	2001	1066	-2537	27447	22561	9331	-5855	4977	-19944	-23137	-355	-9179	-10591	3259	1016163	1826	26220	-24019	-2119
10.5161	5316	-187	14451	5031	2529	-11906	-293	-2000	-3001	-5972	-89	1766	3460	-492	8001	-2527	26799	21298	18786	527	-4204	7023	2748	2948	-1336	-24710	-7132	1001634	2983	43579	-12148	15611
10.5157	3458	-1572	39242	-4494	-774	-12031	-404	-3207	-2681	-4539	1594	-35	2323	-1205	2211	-1527	26478	34886	16728	20891	-6766	12610	12774	3760	-20656	-32058	-2614	1003542	2727	50036	6957	8407
10.5153	4462	621	29025	-7352	-1642	-8772	290	-1093	-2730	485	293	2022	1857	-3497	3037	-2077	29592	16405	12173	27806	-392	11021	-23129	3761	-14858	34002	-8105	991153	3333	31548	4830	-4747
10.515	3567	618	7061	-8049	-3001	-16440	32	-399	-2607	6718	-2296	916	-125	-2916	10825	-1956	27860	11443	16517	25233	-6336	-35912	-4130	-4601	13123	37542	-10328	1012071	2484	2810	-379	398
10.5146	2968	-890	5806	-10187	-1151	-32241	-505	710	-1410	3368	-676	5422	-381	-854	8740	-3003	23472	25249	12522	14146	-12698	-30182	-22515	-10381	253	-19697	-1502	1041121	2472	1637	7314	5480
10.5142	1084	-1474	49686	-3160	-1911	-7402	-718	805	-1459	-1465	-512	2328	1649	-1514	9177	-2187	18673	18858	17152	13277	-12423	-19931	8345	-6202	-20976	20529	-16231	1042665	1987	14863	5902	-9767
10.5139	3995	-1826	26276	-5064	-754	6691	-351	-1868	-1711	-939	-828	-2058	2269	-615	1542	-1175	24837	9403	24999	16305	-3346	-18688	16299	2276	12051	62906	-10716	1051810	3457	14871	2270	-23027
10.5135	1888	-573	-4969	-2697	-397	15161	-1207	-493	-1869	-73	589	-256	5077	-213	550	-1330	29132	1853	3144	16819	-15616	-15824	-13372	9223	-6763	-12643	-5997	1056450	8796	18026	-4692	-18786
10.5131	-841	-4143	9073	5786	-304	3265	-1947	-2032	-3378	-2265	2222	-15	3688	1686	1771	-2034	28572	-2462	13459	11335	-12491	-5135	3010	7491	-9609	-16880	-13476	1048209	6404	8297	-12133	-11793
10.5128	-3477	-2964	8133	1525	1986	-1640	-1015	-152	-3108	-2502	1555	-295	2611	2778	-2036	-32	26692	13471	17771	2445	3240	13133	6058	3124	-13240	72989	-32238	1050486	-1748	15891	-27325	838
10.5124	-5560	3367	25785	5911	4383	8635	-1413	916	-2298	4764	1581	-4395	2888	-11	3376	578	27104	12389	13612	10988	5980	-12410	-6414	4680	-16080	29475	-17269	1052929	-5381	10657	-10360	5221
10.512	-1374	6026	36040	-5291	4357	9103	-1163	1580	-964	10887	1073	-1781	3954	-2545	9585	-1350	25963	739	412	21738	1573	-17680	-15054	-4271	-22601	-14084	-10780	1042091	-4746	27209	7153	7967
10.5117	4	8606	18300	-4891	2346	1887	244	4915	-1665	4313	1875	-1292	5656	-2423	12304	-2444	25681	6158	3388	17769	1790	-21723	-34793	-8147	-28618	-23245	-3245	1022162	-4211	22860	-8335	1904
10.5113	-498	7001	15451	4052	3106	-685	987	80	-1096	5190	201	-2006	5443	-2054	12865	-2459	27022	27845	-6110	9500	-10094	-22285	-48672	510	-55359	-52720	-13896	1020954	-1898	14108	-14370	4360
10.5109	5933	3049	20093	5615	3777	4127	531	373	-493	597	-633	-2105	3880	-365	10360	-1501	26467	38580	-16118	-1109	379	-2655	-9984	3871	-21450	-57894	-20264	1011184	609	20802	-21574	-555
10.5106	4516	4463	30607	5436	2372	-16084	336	3101	-1252	-6261	-1154	-195	4677	-466	5219	-1596	25020	33485	7326	-2550	8233	20452	23904	-4154	-1504	-25087	-35497	984260	1588	19550	-9245	-9762
10.5102	987	237	31169	692	-126	-11905	-14	3080	-1050	-3437	-567	-3188	5398	-1872	-1999	-2551	24426	-6352	19326	-226	3537	20678	14849	-4895	-51366	13350	-24915	972364	4029	29997	-6107	-11754
10.5098	3078	497	49815	-3329	-1651	1458	-1185	2668	-1209	-6450	514	-145	4837	-1890	3899	-3048	26336	-16903	10569	-2488	-7364	11120	-7884	8778	-59241	-22920	-6363	977341	-658	26263	-4374	-961
10.5095	4700	721	26278	2180	-4652	16882	-242	5392	-1187	-3762	1351	1037	2992	-2020	1343	-1819	23912	8815	17293	1277	-2044	20187	-52893	1224	-46894	-6288	-27087	1020743	1040	17685	-1045	-12517
10.5091	1672	1110	2689	11315	398	1823	402	2582	-1164	-2210	418	-235	1636	-3428	1381	-2311	21898	2651	21149	7337	14590	24962	-89330	-5061	-37593	18224	-17608	1030731	4402	21021	550	-26760
10.5087	1542	334	-18443	8251	-572	-3525	873	-2497	-1152	4170	-2133	1567	1947	-4051	75	-4165	25133	-26470	8313	13997	19078	8264	-18966	-9939	-15127	35481	-7109	1041739	2578	68	836	-15302
10.5084	-1455	-873	-25048	9310	-529	7088	-101	-2468	-1188	3131	854	5148	931	-2991	529	-5546	26096	-33664	7736	14073	24535	17291	-22792	-2876	-25443	42077	-16567	1027928	4149	1977	-5233	-13424
10.508	3817	-2261	-16340	12374	330	9156	-114	-1170	-1826	3254	786	1193	15	-3043	-1602	-5024	21931	-2023	13579	16427	9348	32495	-48627	3533	-37353	21637	-17789	994859	708	8116	-6980	-10463
10.5076	6874	-2369	-6120	12652	-686	666	590	91	-2008	12698	-1746	-1858	186	-4151	1944	-4405	21120	15573	7390	21664	4415	11824	-46035	6771	-24962	3322	-8786	1012082	2578	16322	-1710	-20085
10.5073	5486	475	28523	11586	-5424	-2499	365	1511	-819	13600	-1655	-1868	2059	-786	2038	-5085	22714	-4913	14960	24049	2500	-13385	-38666	1790	-21782	2086	-11125	992349	6111	12340	3892	-22873
10.5069	8997	979	20309	9917	-1866	2687	1478	-676	-820	9532	-553	-262	1038	1246	5083	-2099	22199	-6499	24075	26975	-16302	-22712	-2530	4254	-31968	9582	-7452	1000378	1234	27281	-5398	6469
10.5065	8958	8423	16467	10350	-1904	21202	675	2868	-2071	1924	-634	-823	1343	592	5719	-763	23487	11121	28147	8564	-15459	6738	-10258	3256	-19740	50254	17145	1027861	1890	17058	-1597	5669
10.5062	7914	9910	10521	14329	-669	17273	396	2341	-2578	-2024	-615	2147	3900	349	13102	-2382	24628	11157	17182	-10948	-21611	19457	-8420	629	-51769	49570	20468	1002953	-1247	-17698	8474	10068
10.5058	5075	4895	-5556	7096	4695	14783	174	2913	-2372	-4440	2114	4153	5099	813	13813	-2347	23468	56766	9354	2933	-21545	-31477	32253	9844	-57167	32667	11323	1029573	-1222	-26813	-5029	14666
10.5054	7307	-203	34003	4301	3993	8817	447	6472	-1979	-2861	2286	5136	5538	-517	1256	-1840	28123	69364	3352	10218	-5626	-31610	24892	8756	-36946	82874	-4186	1061183	995	-13658	-18596	5217
10.5051	7264	-883	27078	4207	5193	11174	494	4730	-645	1765	-509	1807	4924	-1163	4405	-2027	27715	6527	1650	4843	-178	3856	20407	15303	-50642	73825	3204	1060683	638	12137	-33573	-5508
10.5047	5191	4088	-2164	-664	2699	17403	431	-2144	-633	-1320	-438	-3616	4307	-1807	10892	-3358	28358	-19428	17209	342	6956	5456	2828	15726	-47182	77057	-4221	1041160	-3408	18664	-28203	-13405
10.5043	3273	9596	-8807	3282	2882	24716	-216	-1375	-1324	10427	5	-2996	3214	-2360	11416	-1564	24676	7398	16980	12509	949	-14108	2576	5455	-32229	-8978	4334	1022580	-7444	17104	-6826	23
10.504	-1553	6440	-25691	-3122	5160	18565	-612	-56	-2372	9666	-620	-2423	2212	327	3285	-966	25988	26596	28356	22442	-11488	-24425	9914	-3052	-44821	-6878	5827	1030848	-4367	21027	-9743	458
10.5036	-785	2835	-70	-3320	8509	645	-422	1987	-2137	5004	-196	-273	6	-795	3433	-1523	28829	19923	14952	26127	-5585	19990	15564	2421	-54868	20772	-11818	1009646	-1637	-25365	-22379	6127
10.5032	4080	212	15487	3995	9775	-4743	-137	-1351	-1770	-1286	1830	-2173	954	-2628	3967	-2066	28316	34027	8097	21476	-810	19813	24761	6891	-34896	71373	-14217	1011633	226	-6847	-23391	11542
10.5029	5180	1433	42843	8936	6717	-1281	427	-3850	-1915	-220	-711	-511	1835	-1784	7023	-2228	27635	25565	2000	4864	951	12549	23352	-1415	-19355	65790	-7573	994796	38	26816	-8046	3096
10.5025	5753	779	74734	-2222	5386	-1394	143	-2557	-1383	1746	-2158	693	604	-1762	1228	-3268	26835	38710	29456	-7054	-1037	-13634	51109	4380	-22368	-6189	4686	1030502	418	15584	-8106	-5710
10.5022	10313	-500	63941	-14496	5411	-377	671	-1786	-710	-928	-3605	-467	755	-1285	-3732	-3165	24008	51817	36276	2279	-8075	-13351	36729	7380	-28457	-13695	-7478	1038186	2265	39771	-10493	-17846
10.5018	5783	583	34694	-7119	4375	-9213	835	-1625	-699	288	-2149	153	183	-227	4078	-2783	26012	41810	23227	-7206	-8171	10801	21855	6488	-12987	10787	-5216	1027511	1727	13398	-14034	-11929
10.5014	3728	5618	2051	2702	3475	-15574	506	-2567	-1883	1621	2124	2988	1278	-749	5784	-1396	22845	25695	17386	2443	-11037	29652	21019	4723	-54039	-3345	7260	1033892	577	31168	-1093	5750
10.5011	5454	6537	-21988	7187	5857	-16609	1395	-1354	-2959	-242	1560	4248	1735	-1719	865	-1319	20535	585	17078	33630	-1307	25586	4882	12544	-38331	-49570	-7524	1035572	-2959	43924	1602	4561
10.5007	2067	1975	-25944	6142	3524	-3949	1050	-3707	-2396	-796	2106	-793	573	-2546	-3629	-1795	22927	-21298	7183	17834	10281	21874	-2511	10080	-15483	-3419	-13196	1034894	2539	21999	-7121	16542
10.5003	1084	1978	-26222	7352	3896	8917	669	-5646	-1521	-1696	-261	-3591	-476	-104	568	-2419	24071	-19771	2499	2307	2798	8838	11050	5612	-11801	-34227	-490	1033863	4735	14860	-8623	15758
10.5	926	1190	-20633	4462	4120	9014	1023	-6001	-1602	468	113	-4958	597	-954	-5094	-1671	23935	20606	11858	10859	10704	26531	887	813	-7121	-2418	-4912	1034777	5531	30286	-14730	24275
10.4996	-2579	903	-4290	-4549	2371	833	603	-4537	-1239	-7644	68	-5093	-18	-358	-4746	-1561	21953	20913	12272	23126	8823	25397	6698	-4914	-22830	21089	-3403	1049081	5008	39615	2914	24485
10.4992	1167	-72	3624	-8906	3904	-7059	800	-3574	-1276	-4352	1216	-3567	-234	432	-5444	-898	25959	-5908	8235	24788	-5025	-15905	-14165	3745	-49148	23311	-5854	1044555	5149	12327	-3832	13866
10.4989	4320	4612	19354	-6399	4480	-15927	1130	-2664	-2308	3419	1112	2306	338	206	233	-3911	25962	-5057	2303	20544	-797	-1480	7550	3446	-24824	49192	-8046	1066768	5542	7223	-9392	-11778
10.4985	23	3055	32749	-1438	5351	-15909	1260	-1030	-2377	9346	1467	5169	2175	-265	8812	-4356	23111	13639	-4534	11008	7675	9621	31511	6	-33976	60055	-12409	1076797	5757	-3500	-20682	-4099
10.4981	-1439	4225	46673	9041	4296	-20134	1325	588	-1904	5433	-727	4280	2003	-1085	5629	-3624	24858	19570	9013	5102	13564	1315	31832	1295	-29343	78995	-6130	1044945	3356	15894	-10641	5120
10.4978	-2730	3213	38239	1043	4413	-12204	1472	1595	-2467	-5155	-1157	882	2768	-290	8618	-2821	21766	45882	17205	10786	11103	6706	-9819	882	-1147	45680	-907	1036268	3255	16708	704	5138
10.4974	2784	133	-10969	-4025	-1627	8450	952	2836	-2025	-6174	-997	5224	1919	435	13369	-2739	23331	10894	16186	19106	8086	3882	-20290	1238	-7399	75267	17623	1029523	-323	3846	-7471	10510
10.497	6283	286	-6431	-9270	-845	5742	1235	409	-2101	-8737	-1369	5609	2243	1888	7965	-2330	28417	-26774	32462	32659	21208	13095	12867	5947	-5400	70128	27000	1024832	-2342	36672	-7933	7081
10.4967	84	-1023	7179	-522	-313	14373	1386	-1637	-2670	-8553	625	-1521	1629	-1310	4811	-2042	25684	-15871	34130	23029	17858	49379	26759	1931	-10913	65280	12540	1028853	4486	56803	6368	11260
10.4963	-3085	843	25697	10839	-2218	12676	101	-440	-2744	-9521	1279	279	2974	-840	8352	-2668	23579	28292	18586	29614	3607	31151	24724	1982	13312	47863	10074	1031938	3527	49634	11336	-1117
10.4959	1295	348	8250	2426	219	3080	176	-765	-2260	-4477	713	2576	1027	-171	10778	-3264	22631	16579	809	32967	-5270	-9110	21943	-1230	-10131	-25283	2415	1046378	2786	32499	11539	-1781
10.4956	4975	5264	-16893	-2393	1528	-2170	26	-2474	-2218	1240	-281	3242	21	-722	12967	-1552	23336	20921	-4049	24452	-2561	8067	-29350	3644	-22358	-1670	12142	1033462	-1227	17681	4470	8260
10.4952	2311	6343	-27617	-2794	-961	-5772	37	-1819	-2198	3557	71	6608	3800	-468	9664	-2122	19720	23774	15539	24309	4453	19384	-40721	1314	-84	28023	11962	1021380	222	13961	-3477	-6600
10.4948	2702	2311	-3325	-5199	-2608	67	72	-2633	-2492	-1384	-569	-1732	3578	1052	10087	-2869	21441	30992	6162	22037	13188	37854	2285	-7169	9496	2546	5621	1043874	8216	41854	-6745	-1677
10.4945	1863	-2158	19249	-3373	-3727	14627	823	-4309	-2762	-4323	-1401	-5353	295	-38	8770	-4052	24663	34792	4653	13441	12005	45692	472	-631	-23675	-17761	19	1043819	6549	32659	-4209	-847
10.4941	1517	-1572	33590	-1039	-1880	23437	589	-3356	-3374	-8265	-1343	-2528	796	-759	2017	-4716	26491	15055	20975	11460	6928	23626	8062	-1495	-5952	-6820	3622	1053504	1812	11376	-1663	-3107
10.4937	4020	2687	34593	-889	707	18200	712	-6171	-2837	2856	-86	3806	2202	-984	-1245	-3771	27499	40939	25320	20869	5172	3644	-5643	-2775	1863	-25760	4962	1020495	-795	-1947	-2833	5531
10.4934	-2695	6624	34625	5548	-607	22903	831	-5573	-2771	-250	1829	7996	2654	-1406	4742	-2502	26200	60268	10763	27878	4632	2194	-15257	-11197	-2931	-21501	745	1045055	-296	31358	-13082	12857
10.493	1290	6211	19747	9476	990	16365	1032	-3809	-2501	4686	2131	5320	334	-1004	2688	-1677	25705	39348	11143	19616	-5391	9898	-1847	-14637	3466	53657	11523	1057523	-2677	39051	-20108	6121
10.4926	4357	4234	7437	13344	1045	17360	-37	-1742	-3436	8120	1701	1260	56	-2236	5400	-2894	24385	26061	26274	12136	-9451	14087	10987	-6977	24528	132047	2396	1046009	866	36032	-13786	20981
10.4923	3199	2417	27511	11589	2266	21195	-291	546	-3454	5415	722	-695	-594	-2340	-1784	-4130	24643	43581	16911	12042	-10411	1371	31920	-2011	9158	138632	8046	1024279	4603	115	-12820	8680
10.4919	3586	911	17513	12244	2367	2461	309	-3484	-3322	1306	-1694	-1153	695	-1611	1451	-2142	23157	35266	10499	13118	-5573	-10386	-15651	-8991	-9168	121795	4601	1053797	523	-562	-5073	-2744
10.4915	2346	3905	10224	4772	-209	2854	147	-4603	-2473	-2159	-2410	-2720	1827	-1555	6270	-2325	16856	59226	-1339	18745	16436	-532	-46276	-10107	-9783	113837	5868	1066258	3003	23271	-11345	-7867
10.4912	-1365	6461	16034	6155	1193	-5565	161	-1782	-2275	-3522	-1656	-702	-433	-1089	-164	-3954	19417	39202	4625	20933	18962	16836	-22197	-10819	-24173	151615	2408	1064671	6807	23439	-15158	-16864
10.4908	-1509	5377	10384	1824	11	-15692	-785	-252	-1312	1595	2135	-33	-497	531	-2053	-2167	21758	34218	9085	16182	2739	-1585	6622	-11122	6697	58669	-3866	1064525	3754	61069	-22189	-7671
10.4904	2640	1564	27646	-3871	896	-1420	302	1582	-447	762	3259	2190	-1751	-396	-959	-508	23337	49913	22780	18726	1101	15435	1612	-4505	12218	-32350	-4865	1084520	397	49518	-16135	357
10.4901	3149	704	29060	-7024	4767	11688	76	3135	-1790	-1653	2580	4169	-1390	-303	-7	-1329	22404	50652	15960	19978	10294	-6826	5359	-372	-34539	-11977	-4576	1072913	-2872	-6063	-11097	-4475
10.4897	5201	374	26388	-768	3236	13484	-130	2564	-1696	3573	2044	1743	1025	-378	2070	-1727	23737	64359	14479	18579	4748	-21599	-1847	1718	-48047	5867	541	1047421	-1797	-26093	4214	-11078
10.4893	3838	427	-8192	-244	-482	10823	159	-522	-2029	10886	1652	3748	344	14	1456	-1395	20588	29243	11864	17362	8370	35763	-7111	5885	-37320	59569	19287	1034654	2711	-25033	7901	5660
10.489	7321	-1080	-20898	2530	4576	11159	-78	-418	-1517	9267	1021	6849	1644	-184	5283	-1985	19907	9360	20961	22639	4220	86719	3773	380	-42821	82518	18891	1011295	149	-23414	-2473	4662
10.4886	8423	-2192	4099	7535	3575	-14473	-79	-2205	-908	-709	1350	9921	1995	-466	1764	-1916	17500	24265	37814	30863	11290	55695	-10042	-4051	-35882	54563	17250	1005084	-2414	-4411	3985	4938
10.4883	7637	-2017	-1865	4932	2605	-11523	-250	-2067	-321	-4314	1812	8981	3609	327	-5827	-1719	16025	45979	33895	36406	2172	4569	-37687	2936	-20995	47744	28794	1025710	-90	-4696	5601	7970
10.4879	9708	-2251	21736	-6707	2917	-29420	144	-2515	-1201	6116	-1813	3936	3652	-526	1230	-2372	18732	43123	12507	21108	3231	-19440	-21147	10094	-20067	25005	27582	999029	3967	-171	2475	2464
10.4875	9136	-2950	244	-13747	789	-36059	279	-6821	-1153	5156	-609	183	1444	179	-1292	-3546	19336	14144	9030	8924	-2025	-3987	-5034	5101	-44545	9334	28490	1016779	1926	10124	9447	-8486
10.4872	7696	-2706	7202	-12444	53	-27494	346	-5955	-840	4963	2092	-1336	1489	784	3722	-2523	18721	-31197	13153	-511	-23691	6189	27964	243	-77343	12403	31056	1020381	-355	19932	3862	-13183
10.4868	5737	481	21416	-5171	-2437	-12382	-82	-5375	-1902	2186	2264	-2836	-471	1881	12236	-1743	17245	11928	11223	8133	-21541	12182	26200	3274	-75302	20270	17201	1007314	1100	24139	41	-16908
10.4864	2165	659	9619	-7236	-5333	414	-499	-5276	-1489	720	2899	-2840	762	-396	12197	-2046	18500	-147	6804	9729	-20596	10010	26844	-100	-39113	63140	-4702	1041414	1277	27648	-676	1769
10.4861	-984	3163	8576	-15923	-6958	-11116	-440	-1727	-702	1525	3243	-3716	1679	-1532	12790	-3971	22408	-35660	10674	11707	-9620	21083	-3870	6683	4853	22201	-7063	1039121	4413	23589	-10400	1226
10.4857	-2368	3853	12663	-10891	-7465	-12504	-696	-1543	-1127	-3772	2096	-5634	593	-2681	12767	-4243	19442	-30417	7180	8234	-6585	-4532	18357	8520	-9653	36855	14178	1013556	3664	32430	-13803	11316
10.4853	3071	2945	1332	-3772	-8292	-11570	-607	-3960	-1848	3461	1321	-4800	640	-3426	14263	-2389	24197	-19141	907	-2919	-1721	-3585	-5577	2054	-29413	71055	14246	1024274	468	28967	5365	9206
10.485	5127	3715	5891	1713	51	-18085	-364	-1892	-1599	5259	1508	-374	714	-1065	6513	-1565	27488	4403	13417	-1853	-11780	14029	1564	-2398	-33462	119759	11497	1060123	-3719	22981	-5988	-647
10.4846	1157	4870	31897	5623	1531	-12426	-267	-3684	-1978	7289	1426	-1834	1146	1767	6312	-1026	23969	24266	8537	-3754	-15568	-34858	31417	-8134	-39135	86259	11779	1065829	-417	15620	-15525	2542
10.4842	-6004	4349	33281	-3524	-1515	-7074	-650	-5085	-1964	3568	1618	-3986	3053	862	9452	-586	21649	30943	12255	-5172	-14608	-10992	-14216	-5789	-839	38127	8042	1037712	3226	-14064	-3429	-9169
10.4839	-5169	3909	22295	-10222	2783	4688	-541	-4491	-661	1804	2791	247	677	-448	4624	53	21571	54156	14672	-9088	2582	-23732	-40803	-4042	-331	36066	6801	1033503	3122	-18846	-18554	-19757
10.4835	-2735	7385	-8636	-8023	5398	-2143	-15	-4324	-588	4647	2332	2929	770	1732	8282	-1374	20122	47263	23614	-17970	6969	-778	-41210	-3802	-44251	35961	20911	1031905	2613	29563	-21183	-12902
10.4831	828	6052	6127	-537	1679	-3138	-211	-1430	-1378	-146	2328	2631	4257	212	2405	-1870	20458	58407	22012	4103	18584	6598	-36765	320	-71087	6720	23605	1060663	7880	49692	848	-2519
10.4828	2565	6441	-7082	8762	88	8247	-372	-934	-1854	2118	2120	536	3056	122	-495	-1363	26209	49311	3459	13408	34179	-3806	-28327	3663	-30043	31260	18949	1044103	5759	28509	7605	759
10.4824	950	3408	-18759	-693	-222	-5910	399	-4291	-2889	-4588	1005	2185	1986	1862	-1127	-1369	26984	29329	3850	14600	20453	-1987	-13160	-210	4611	70731	10831	1000905	845	23356	-5573	-9281
10.482	2254	840	-7653	-5371	3060	-11688	821	730	-2231	-16139	1323	-343	3483	1245	-550	-1504	22147	32668	7235	17128	1841	-26673	-17462	1622	-23021	52960	22343	1016735	1487	2275	-7535	-24413
10.4817	4164	-2025	-592	-8490	1568	-4272	567	-743	-1544	-2652	2018	-1434	2755	1300	9769	-2033	23379	46735	14208	14847	3788	-24668	-24966	3502	-19826	-8686	12696	1017867	3782	-8166	-7915	-15887
10.4813	7601	-631	17596	-9492	-1166	4688	406	-485	-1188	6101	4388	-2109	2641	76	4140	-2847	26784	53866	11564	22040	-2858	2545	9183	-4031	-31881	-1940	12761	999531	6606	-27457	-20337	-4419
10.4809	6039	4165	37789	-5090	-1978	14721	-207	-751	-545	4621	3102	-3524	3166	-1578	9171	-3291	30260	39936	1386	30891	-4294	5226	35298	-3484	-22425	36940	12869	996995	4232	10245	-5228	1474
10.4806	6447	2764	19052	-3342	729	3314	-900	1040	-901	9554	1494	-2846	295	317	9950	-3415	30737	3337	10961	4594	-14457	-22551	42074	4552	-20534	-894	-1808	999145	2562	27462	4520	-3239
10.4802	6649	2803	26761	393	758	-4546	-166	131	-2083	387	-139	-595	11	1303	9249	-3557	26744	4237	25023	14498	-19784	-5382	42015	6478	-20985	2775	-11743	1044353	3293	11218	2338	-6866
10.4798	9143	4424	24330	1528	-874	-3243	1048	-3463	-2416	-1122	-757	-3039	1420	2017	7177	-3188	21849	1012	21873	12745	-16652	6560	17648	1844	-20565	-16565	-6784	1072233	-219	14113	-6650	-8045
10.4795	7762	4364	-13429	5837	-1907	-11262	1158	-4655	-1522	-3864	-144	-4701	2277	2073	8857	-4546	24033	19608	21057	10867	-15509	-645	43185	4542	-25458	26013	1039	1042822	-2156	20454	-21301	-247
10.4791	10482	3289	11883	7625	-2077	1786	687	-439	-1020	-448	1544	-6888	686	184	6618	-3749	30613	41921	14334	15007	-8100	9788	28845	-2076	-22220	16216	-1123	1027377	-407	22240	-11039	3155
10.4787	8608	-1109	12288	8497	-1478	-2226	1111	4106	-460	5988	1844	-6356	-314	0	3481	-2018	27374	43327	205	-7505	-8348	33920	16337	5873	-15604	-10884	-10995	1036771	1312	13558	-7063	6434
10.4784	7578	2197	16348	10785	513	-763	1329	3247	-617	9241	74	-645	-636	-1700	4371	-2413	24406	42107	6928	-1248	-8409	21028	20707	6074	-51051	10734	-7773	1033930	2364	32576	-14294	2659
10.478	7478	1779	-3679	7759	926	5819	1466	3226	-969	2994	1597	2925	-828	-846	5911	-3739	27728	23528	17067	8509	-7777	25051	21143	8664	-60477	3250	1362	1024276	5762	35405	-3871	-17568
10.4776	2729	1547	-2923	5097	663	6718	938	1219	-2216	-6606	2329	2849	-441	-835	7925	-3486	25516	1570	21020	17069	-8432	56297	-13097	18487	-53208	9705	-221	1024024	6170	52345	609	-9849
10.4773	3434	113	6376	-1671	3319	9935	1418	-4800	-1743	-16577	588	-2240	533	1302	7909	-2623	19466	19630	31332	12994	-10343	42993	-5313	16321	-47135	44295	14356	1041515	-675	64017	516	7302
10.4769	4623	-3068	-7643	-69	2585	17633	945	-6375	-1013	-14510	376	-215	1036	1012	4951	-1645	19345	24075	43558	6474	-13796	-11797	-10464	10406	-23084	26425	25479	1016594	418	42948	-15607	17028
10.4765	1849	-1040	-13082	5934	263	20233	637	-5154	-1487	-10230	1129	3206	1118	-63	9161	-1772	22488	50016	33703	2722	-10267	-33355	-3109	4942	-21657	-925	1032	1007747	-1462	13600	-3583	2814
10.4762	2272	527	8226	10491	-1157	4434	225	-3478	-1837	-11156	1319	-854	1953	190	10346	-2491	24986	43969	19879	2151	-7590	-7866	-13479	11858	9570	10706	-5928	1004582	1548	1464	13039	-13723
10.4758	2917	2417	15479	11518	267	2380	45	-3663	-1052	-4895	984	-1307	1500	982	6780	-2608	26012	22696	19177	-3998	-5515	21998	19088	9815	-24056	22042	10249	1045130	6841	20046	8368	1910
10.4754	4224	470	10109	12414	-3330	5930	-127	-7324	-547	-11411	1693	1627	1735	1287	5189	-3845	29411	24558	12616	3839	2277	23324	5787	4910	-50593	2646	17105	1067934	3225	20685	10986	17270
10.4751	4224	894	20402	5606	-3249	-3036	282	-10147	-688	-3952	2165	75	1234	1422	6417	-4630	22277	12724	9173	17174	-5087	22542	-15179	6708	-39301	-20933	22813	1046784	17	51478	-4407	17402
10.4747	4784	1116	45398	-1718	-104	-9225	497	-6385	-832	5234	513	-493	2731	2071	3231	-5439	20932	11495	14711	3831	-5636	550	-35668	5656	-20095	-25686	11210	1043088	-979	39844	-16711	22021
10.4743	3299	-5060	35398	-411	-894	-6667	-10	-2966	-816	-533	-537	1637	2298	-718	-4033	-3311	23026	10519	10468	-17636	-16334	13955	-15292	3164	-7971	-14511	-8476	1034827	-1478	23429	-3130	7620
10.474	8453	-3051	10924	5276	-3281	3349	-197	-3117	-1611	-5096	1571	1422	2169	-758	-689	-3367	21159	34450	11981	-6260	-19477	38592	-15159	4244	-24138	-16186	-10215	1050839	2156	9087	12509	-15862
10.4736	5790	1085	-5394	-2477	-396	-2791	356	-5148	-1898	542	321	499	3031	-346	4649	-2575	28354	6070	2755	4869	-15723	-7956	-42706	5246	-21798	2140	-1722	1045005	1726	16886	15671	-3180
10.4733	2686	717	-12953	-523	468	5748	910	-3986	-1853	-318	-1285	3869	3588	941	1972	-3118	30735	-3103	11610	7895	-3699	-18394	576	4649	-14603	32166	-6645	1033924	4079	10609	17321	11578
10.4729	2334	1663	14102	-3516	-7456	1062	1088	-3172	-1851	6299	-1328	924	3798	-763	-1134	-2723	28267	-23856	3262	7863	-257	-32428	-8890	3856	-16709	30604	-1292	1029363	2678	30440	-1810	-1483
10.4725	5578	2603	25467	-4868	-5983	-4594	1195	353	-2026	13341	576	-1819	3216	-1353	4104	-1952	27659	-24051	7052	1532	-1604	-1590	-33093	9761	-51585	12042	13749	1038155	582	56034	8919	-9874
10.4722	1282	4678	22837	1504	1361	5164	1371	1086	-2234	11500	923	757	115	-705	9425	-2008	25711	-4720	13338	5015	-6686	42386	-28233	2704	-37800	41254	12269	1060792	-2910	67927	3636	-1129
10.4718	-3098	4925	37030	2736	1321	-824	567	894	-2532	5273	-753	4407	1261	-181	10878	-1988	26309	1312	11195	12347	-2653	43492	247	957	-25834	36838	4234	1028853	-4469	23322	-3045	-6520
10.4714	-821	4238	39490	1062	821	-9533	126	-598	-2132	3046	-1387	1354	2442	548	1054	-3539	26362	-4996	20987	-5863	-9371	38542	-16458	-4617	-49251	57441	-8534	1042218	-2609	7917	-12556	-18930
10.4711	974	-7	38586	-3493	91	-12079	-563	-2894	-1550	737	-2527	502	1167	731	3224	-5682	26967	30071	34093	7836	-4356	47417	-19819	-3349	-55096	68679	-19686	1067131	-638	-840	-23497	-15115
10.4707	1161	2206	28081	-6086	-3316	-7312	-823	-2505	-1352	5576	-2799	81	1305	-1370	6391	-4880	24773	51921	33941	15518	8576	27537	1396	-3570	-42078	62436	-19092	1051084	4931	6194	-31953	-25922
10.4703	-297	1178	21868	-13226	479	962	-95	-1252	-1344	6361	-1287	2136	2655	-516	2901	-4306	25878	32115	12732	21432	28045	18414	14998	-7831	-45492	45598	-24641	1029317	5003	4225	-30340	-20242
10.47	390	634	70470	-13298	3363	1113	-303	-3062	-2046	4809	-2241	-779	1787	606	11367	-4068	26740	27295	6922	16701	16356	10358	-4831	-5070	-25986	22424	-34402	1024780	1008	-10694	-19904	1760
10.4696	1870	-1028	61049	-6381	2083	3855	-571	-3384	-2480	-2452	-2906	-1513	1426	-821	11663	-3959	22487	40475	12525	12978	-4033	-19510	-18444	-2755	-12783	63842	-34884	1041847	-2243	20124	-21473	-2317
10.4692	1455	30	19125	-3646	-1460	11222	70	-5155	-1820	-6309	-1066	886	1004	-226	-1058	-3295	25079	25960	18731	-1792	-5796	6006	-38234	-2249	-34300	62427	-15845	1044098	-1174	74887	-13526	-5951
10.4689	3255	2864	19635	-1250	-3157	12594	122	-4835	-536	-7278	956	3742	678	188	450	-4375	31335	28559	22458	-10188	-9967	12409	-21123	-5812	-49416	45068	-8345	1041397	129	51981	4618	-11456
10.4685	4708	-501	20860	-149	-445	8023	-182	-4092	-689	464	-293	4747	-64	-1530	1609	-6695	26706	35703	16068	4978	-21997	12697	2820	-2548	-42880	87813	1997	1043172	3622	49169	5453	-18436
10.4681	6930	-1390	28233	8242	-898	17894	459	-1986	6	-3344	297	3785	-413	-1510	-13099	-5240	27907	18883	11952	12933	-5991	40704	-8262	4946	-52777	130361	-23809	1048748	2861	48632	-12319	-14074
10.4678	6930	-2318	27077	14507	-2870	18122	-248	452	-316	-1918	1341	2151	4002	-936	-4860	-3970	25192	16629	16502	15228	945	27830	-34628	2058	-52429	44872	-26609	1043457	809	16390	-23381	-14504
10.4674	3842	-566	28138	12513	-2123	4478	-993	-1238	-951	2529	-212	4266	5343	-3013	5634	-3620	23068	17642	-10607	12009	9696	23173	-7043	-9529	-8448	65905	-19233	1058953	985	24844	-17422	-13479
10.467	21	3935	27924	17601	-671	-5990	-1315	-2350	-2552	8284	-2624	4979	6347	-2472	2925	-2995	22931	41906	2661	-9996	6559	-11006	14642	3197	-8329	121212	-1355	1080912	-4050	39278	-3664	-2106
10.4667	1847	3514	21599	22678	-645	-13025	-1428	-4878	-2400	8945	-794	2731	3216	-792	6671	-3602	16765	43117	16218	-7436	3821	1412	-3644	1827	-17804	93638	7742	1059248	-4387	41526	-5181	1555
10.4663	2868	4405	919	8038	-6039	-14034	-1240	-4532	-1109	4611	814	224	2460	1542	11147	-2837	17524	22926	17870	-5223	5714	21754	-4818	524	-41621	19724	7236	1051141	3009	15864	-18128	3140
10.4659	3779	5201	15764	-272	-3718	11633	-1663	-2708	-1981	781	-460	-4106	3063	978	9076	-3168	18013	26299	16653	1069	9790	17874	2522	-8369	-55356	153	2638	1050605	2360	16740	-17082	-1422
10.4656	5324	8185	33742	-3314	-2866	8419	-1601	-2029	-2070	1143	-563	-3240	2847	1253	8887	-3591	20987	1171	3258	-541	-2285	3757	-42383	-12324	-21283	57021	-3135	1054894	-2275	9628	-3217	-19856
10.4652	1694	5900	41595	-570	-5462	-8124	-618	-1057	-2061	3114	-448	-2744	2757	-30	18886	-3498	22119	-1267	2219	13782	-4527	-22400	-50943	-4555	-448	110893	13884	1047480	-2296	19752	5109	-25137
10.4648	-1252	4245	40427	-26	1549	-21574	326	-4229	-2960	2301	2745	-1350	676	-521	14567	-2715	21423	5246	9487	24489	-8321	-27759	-58481	1660	-35282	86051	14134	1056948	-572	26183	241	-2845
10.4645	3649	-925	7381	188	3589	2215	1189	-7447	-1535	459	603	1799	24	-273	12400	-3544	21272	-10543	4657	10019	-14558	-16845	-7459	558	-42426	79953	1575	1062598	137	47237	-17072	-2778
10.4641	3259	-993	3407	5469	-27	32998	1357	-2260	-1854	234	-890	3436	1305	-2138	3024	-4835	23216	-12125	1557	6364	-16337	42308	-9443	-6349	-36475	79018	1015	1058496	-609	46955	-12178	-1708
10.4637	2780	735	20614	4470	-5977	34314	607	1480	-3321	-2742	-45	3011	2780	-1481	-1824	-5538	22947	-24181	2263	12641	-10847	72202	-12931	-7611	-34680	36250	-4400	1058283	-1411	36738	3809	3908
10.4634	3455	661	14240	12007	-5027	36812	174	-3093	-3575	-8635	-391	4670	2854	-1189	3855	-3834	23524	-10954	16579	16440	-9338	9707	-37161	1503	-31917	56988	-13665	1095140	31	-2397	737	-3188
10.463	3301	-653	-4658	10874	-2411	43081	298	-4854	-3505	-3510	-2781	5250	590	-552	-4146	-3638	29620	-36670	30911	25179	10879	-12552	-31881	3138	260	5063	-4733	1086079	-1833	-5248	-24766	-4225
10.4626	3123	2831	-13400	7411	-2476	28454	1021	-3368	-3080	1592	-1934	2111	208	-819	-3788	-3987	28229	-24515	25278	10882	23670	13531	-28456	-2289	-16719	23831	12960	1073924	-868	23736	-24626	-4687
10.4623	3972	3754	-6729	5482	-1130	10208	37	-1710	-1801	-1184	-398	1810	-389	-49	3706	-4017	24151	22265	27919	20792	-6959	29482	-5869	-7425	-30248	15665	6764	1069771	-1966	23277	-28173	-4702
10.4619	3054	2124	-704	11568	1510	-14250	-145	-1051	-1452	-4045	-1100	3604	423	-1723	6677	-3437	23371	39390	16570	36162	-28659	28013	1053	-11374	492	-41547	-5860	1077577	-1868	12071	-19367	-12297
10.4615	-648	-906	22729	4290	2846	-4336	-1269	-849	-3284	1841	189	2293	-93	-2555	4877	-2323	25546	47471	6353	46118	-9563	17446	17852	-12422	-24055	-9943	-7826	1066858	-2426	8561	5081	-7977
10.4612	3491	-2480	22823	-1983	-397	1293	-2348	-4355	-2758	-1460	-356	609	1110	-3493	8382	-2330	28360	-13291	-12103	37082	-12764	8781	7795	-12800	-17691	1484	-2236	1018654	-531	4229	1007	4188
10.4608	-485	1703	5505	2464	-6413	-1632	-1950	-3449	-2064	2001	340	3214	2476	-2279	6379	-1881	28596	-20377	-3949	33773	-8579	-15343	-8530	-10134	-9562	10777	7888	1029694	394	6769	-4832	13977
10.4604	1972	8071	25953	-2479	-5188	4007	-1352	-1540	-2012	7224	-1088	-1072	968	-163	548	-1594	28201	2910	18887	27371	2663	-10078	9072	-11074	-11554	-13	1057	1058655	4211	6029	-17264	8213
10.4601	237	10415	10752	-7182	-776	8202	-1443	-791	-1800	13425	-1378	-3254	255	0	-8604	-408	28600	9381	24123	9034	1113	7212	27694	-6109	-5284	17195	16975	1050660	3974	-21298	-16913	6024
10.4597	-739	6927	14308	-1085	-674	6734	-1221	722	-2200	13809	2030	-4074	640	-394	-5293	-1904	28208	6646	17355	14987	6197	19586	7955	-3840	-52744	33491	-2446	1040469	1834	-10485	-18953	5795
10.4593	-5462	283	23390	6891	-2565	-1166	-407	-3248	-1663	12610	2689	-130	1654	460	7154	-1437	29792	-2034	18133	21476	53	10016	-9946	561	-62318	62250	-6331	1029159	3445	26929	-5265	3254
10.459	-5356	-1145	5252	5345	-8593	2913	489	-535	-1209	2634	728	1242	2776	683	781	-2706	27142	-2879	18610	23517	-1362	-17902	-6193	4148	-77001	55771	12202	1023827	4040	11390	9184	9481
10.4586	1573	1307	1421	-3978	-8011	-9389	250	1858	-1818	-1737	-839	0	2950	638	5221	-5624	27693	23646	33903	17473	15061	-4248	-15088	5901	-65922	36471	8047	1003552	1032	20170	6724	7980
10.4583	3142	4627	-5237	-5432	-3775	-26352	83	-45	-1501	-673	-1527	598	2616	1080	11955	-5249	30326	30019	36285	7183	15051	21009	-15396	1202	-25392	-61385	3339	1024193	-594	41832	38	1009
10.4579	4840	3000	23598	-8779	-1678	-21139	-304	-2049	-848	4562	-1374	1367	2776	160	9266	-3199	27991	17868	21186	-1707	-3570	41741	17568	-11271	-4944	-54963	14952	1046656	-1255	44470	-4312	3510
10.4575	2440	1136	27485	-6813	-605	-19383	-1112	1039	-319	-251	-2223	-717	2321	-872	5333	-2632	26673	18604	15964	5220	-9535	34742	16390	-10741	-28423	-59771	34090	1039750	4619	1716	4504	-3389
10.4572	3006	1553	14624	-10595	93	-24070	217	2702	-917	-2565	-2337	-121	2441	1840	-4484	-1760	22543	16974	8945	19701	-4776	24336	-11672	-10279	-25583	-80660	29776	1031527	3860	-11095	289	-16936
10.4568	6920	-1278	787	-10627	2603	-18543	-418	525	-1878	3990	-1932	893	235	885	-12671	-1337	21662	-3802	15650	26083	-23562	11665	-10836	-2869	-18675	-49321	19545	1038598	-2267	-28210	-4490	-7889
10.4564	7697	-155	4232	547	4523	-17698	-236	109	-1231	4234	-2387	-2073	1200	-1567	-5633	-1144	24381	-2894	16935	9143	-23606	-5057	19498	2114	-11420	36185	1494	1059120	-2486	-12730	5945	-1992
10.4561	7046	3423	2962	-479	3186	-11913	908	-1413	-560	887	1136	-3231	885	-2259	5692	-2968	23890	-23237	1913	15317	-20688	-22460	20368	-2313	-33830	2009	-6120	1055089	-838	8917	11159	6052
10.4557	5559	2943	-25566	-5519	2208	-2392	1417	3430	394	4455	2318	-4723	538	-1538	4800	-3089	24033	8668	3728	5518	-3853	-32768	4226	-11557	-40860	-9503	-11284	1070801	3549	24612	-1450	-5296
10.4553	5168	1457	-2845	-5201	-98	2180	528	-480	-481	4847	1022	-2232	-110	-349	-280	-1842	22906	7822	21883	3046	-6671	2600	1675	-9189	-31343	20592	-9814	1077880	2168	10660	1161	-13453
10.455	4806	1761	34235	-5456	-581	13086	-31	-3390	-633	10337	-358	-2532	57	-1088	937	-1909	20255	54342	13455	6755	-19061	8368	22994	-7915	-21809	42453	3855	1057034	2275	21199	-4697	10932
10.4546	549	3045	31882	-5214	1000	20690	45	1504	-1165	11962	-241	1470	693	697	11605	-3634	20102	30641	4233	16193	-7218	-2346	29406	-9720	83	68287	5840	1045090	4926	32659	-27521	9200
10.4542	1328	6670	9481	3397	-1761	20018	-534	1395	-1203	916	-369	-43	1124	467	7128	-3198	19877	17371	11475	17942	5569	-20969	44561	-2385	-24845	30090	-19899	1033108	3000	54328	-13454	11409
10.4539	2796	3302	10621	5968	3144	-1987	-447	962	-759	-6576	-977	1079	921	2425	4458	-3581	21814	-4617	9373	28017	10914	-18481	54894	-1931	-10111	-22327	-16952	1021177	4180	51778	-8763	1048
10.4535	2600	4368	-9320	5979	1287	-12465	-523	-1702	-1261	-3912	124	3081	2850	2153	7965	-3598	26258	-15645	20997	19264	4789	-3856	14923	-6950	-20510	-90137	-4859	989016	8268	64794	-9729	-18460
10.4531	1958	2885	6275	-1671	2538	-7768	114	-2125	-2188	-1400	-986	-87	3018	3059	3102	-2824	29606	1000	34070	13414	-4764	-16739	1312	3249	-49388	-68737	-2370	1014374	4513	40454	-20658	-19837
10.4528	2916	3950	-5544	-3875	7617	-3683	-211	-2006	-1610	2876	-2886	3012	1645	2145	4081	-3193	25754	-10024	30887	23021	-2081	-8605	-4262	941	-66177	28507	3718	1031307	420	43048	-34148	-1893
10.4524	933	-948	-19613	-1358	66	-7579	-92	-701	-1336	-522	-1587	1698	2787	721	1430	-4223	22556	9990	24338	17203	-2225	6509	-7248	-7628	-40540	72384	2491	1035078	-208	41740	-45199	269
10.452	-1165	-1278	-32986	-3450	-1729	-10052	840	-189	-1840	47	146	-4156	2825	371	-1674	-4953	22803	15608	30039	3258	-8161	29087	7930	-1431	-26472	54224	703	1050752	4030	52357	-32668	-6331
10.4517	-1132	1479	-40991	-11180	-1211	-7764	960	-1617	-1195	2269	856	-2339	1952	1506	-3491	-4414	18745	-9245	31892	-7242	-11408	26571	15074	1935	-39725	35674	8952	1081843	3463	74392	-20587	-1811
10.4513	1178	81	-33803	-12167	295	4579	687	66	-1930	-1027	1099	-2248	2614	1121	-2217	-3480	15514	20417	36699	-22299	-10431	24141	-1851	2848	-22920	41877	6558	1064279	2305	41122	-26287	885
10.4509	-1674	-566	-22152	-7707	-739	-6787	768	-1112	-1935	4200	-185	2297	3700	-1044	-928	-3812	19614	22748	31586	-10350	-1286	16897	-6897	2535	-10901	59682	5943	1040855	2918	10917	-13713	6805
10.4506	-3166	2970	-18509	-6566	-1600	-2350	15	-2321	-1187	-4964	-82	896	584	-587	1631	-3260	27546	26667	34050	-1196	-2090	29499	-21757	-3907	-30218	63436	5928	1053114	3427	-2432	-17231	-3455
10.4502	-1612	4784	-21724	-4216	-2190	1929	-94	-4534	-1555	-9133	-224	1439	2041	-280	-1017	-2507	26812	13559	37828	4700	5420	37824	-21320	-6278	-58148	38134	3124	1050029	3098	-18918	-20209	-5583
10.4498	1459	3212	9947	2654	-1552	-10559	-622	-6557	-1374	-9952	-1825	1365	1836	-525	4206	-2515	23422	-2737	10694	12710	6840	-885	-1496	3501	-37727	17355	11168	1062002	1120	26748	-30163	-7421
10.4495	3461	3645	-5382	9625	2694	-20807	-692	-2107	-1502	-8091	-2119	-5191	149	1211	7017	-1913	20516	8036	4876	20746	421	-41703	18467	5691	-23938	58761	21007	1048339	2482	39826	-25626	-11310
10.4491	2868	-275	-19619	4491	-379	-3675	-213	-1927	-2991	-15822	629	-4737	-1207	-411	9336	-465	18811	-12004	23036	6689	-13701	-4937	15878	2225	-39677	67514	16028	1054133	1392	36899	-23382	933
10.4487	3004	-2218	-16608	2957	-1396	-15565	517	-2568	-2793	-8008	1201	-3480	-553	-1978	3509	-1764	17670	-38698	15478	-4270	-17433	27875	-9750	2052	-49291	-9156	18287	1069779	690	59798	-19490	2390
10.4484	2028	563	-28288	4270	-3675	-38274	1931	-2793	-784	-3800	-203	-2269	-1410	-2284	4495	-1306	13361	-22059	-3103	9	-13116	25852	-6054	-571	-25582	-14426	16461	1042600	1748	36377	-18059	-4035
10.448	-884	1274	-14879	13429	-3759	-25204	1980	-1272	-1208	-8668	-1291	-34	-252	-2433	6259	-140	10572	-10664	8656	11225	-11375	-8120	19988	4703	-16477	7240	-7057	1034179	1206	34577	-1964	7384
10.4476	-344	888	-5761	11567	916	-6090	1866	498	-1239	-2922	-647	841	822	-1670	5502	-1389	13831	-17951	21410	10112	5778	-21876	12981	2805	-31036	7954	-11859	1028246	561	9217	-119	11962
10.4473	2675	-327	4149	7816	1373	3978	1338	1010	-1859	-4840	-1437	5079	2299	-1583	5736	-3256	20871	-16790	28569	5561	7204	18097	16839	2594	-17607	19475	-23341	1051396	2148	-4842	-4704	5094
10.4469	2200	1616	5735	6608	-1395	5331	345	2728	-1093	-10523	-2364	4216	1945	-3128	-6945	-3670	22115	-21399	19864	8074	10860	8790	29516	-1661	-25935	23500	-29327	1062869	2667	-19872	-7252	6915
10.4465	2831	828	-516	-1099	-1257	-2119	460	3839	-448	-5311	-338	-39	1729	-2918	-11718	-2934	20843	-6206	17839	2423	3705	-15405	-6302	972	-25957	16393	-17123	1045095	2909	364	359	5835
10.4462	1090	-3	30753	2717	-1837	-11939	1670	2361	-272	-8334	-40	-1823	2350	-2471	-15174	-2261	23973	10852	30645	6929	-4745	-10689	-23511	2646	-19551	-61004	-20866	1039770	2956	34910	-3806	-4071
10.4458	3609	-1710	58776	7154	-478	-19946	1429	-290	-1079	-5495	-735	-442	3115	37	-9983	-1099	25248	12795	31823	19650	-3450	-7681	5686	-466	-12320	-16944	-20855	1023353	1226	8497	-7050	-11663
10.4454	4410	4583	57272	7557	-2753	-27019	737	1667	-2696	4835	-1200	-5416	3448	990	-8020	-1037	23257	25150	21397	28847	-709	-3609	24418	6699	-20698	-3698	-19887	1051356	5498	24455	9274	-10035
10.4451	5676	2715	30027	9494	-2515	-21810	1700	6975	-1675	7525	-1104	-2855	2409	-174	1669	-1009	25904	-270	17720	20559	11037	3023	15539	4709	5264	32504	-9490	1035237	1415	55779	21	-7333
10.4447	2595	1569	38328	10063	1592	-22986	1855	5813	-1224	4308	1981	3155	2604	-238	5697	-2637	26606	19092	10356	5071	24249	-43188	-14483	4708	16176	52329	4713	1041758	-1239	35372	-3185	6761
10.4443	6625	8384	55319	2006	1384	-31159	297	4153	-891	-578	-434	6359	4044	-565	8469	-2431	25688	23608	5515	-8859	12607	-48610	-12118	5134	-18514	39373	-4327	1033167	1356	41164	-7115	5275
10.444	6744	3683	18668	-5223	1567	-13491	-343	-302	-1285	1014	-1021	3496	2678	-110	523	-1101	22080	14141	-17097	-10057	-4880	-13034	4335	10704	-32145	41558	-3149	1007036	2075	37466	-11826	14619
10.4436	3027	3392	9188	-4778	368	-20422	400	1635	-1992	-2721	116	395	3808	-168	-7724	-1058	20201	9168	-25784	-13707	-6367	-3823	43180	12144	-36965	90267	-25970	1007215	209	22897	-12606	15325
10.4433	1497	7570	8110	-7348	4494	-32010	364	4000	-1619	-558	294	-1750	3564	-1585	-7654	-1387	23861	14530	-11984	-4525	-7844	18941	29231	4883	-26416	34403	-25005	1053821	-2314	41107	-9854	13858
10.4429	-1508	3536	32085	-12591	5478	-9450	716	6111	-1591	-1912	1513	-2632	2068	-1622	-6781	-911	25869	19785	4855	-6463	-3195	27885	23342	11616	-13588	41647	-31149	1044058	731	16715	-178	7306
10.4425	-669	438	11626	-17411	1235	-2795	811	-1117	-2202	-5682	-200	2343	2063	-2594	2895	-2146	28600	-14083	10930	-4044	-3588	26535	22962	12964	-23435	31060	-32172	1021323	2739	10289	-12126	-5134
10.4422	9497	1740	24328	-12411	289	476	-897	-2231	-1828	-1650	425	2952	4559	-331	3013	-2028	24580	-17361	6689	13687	-20351	2873	20000	12763	-19765	27050	-10800	1001114	1146	18182	-292	-3335
10.4418	11025	1745	40072	-4952	-293	-4950	-498	0	-1402	2881	-599	2930	4628	990	5207	-248	24544	25863	24518	22225	-22211	22435	3193	6190	-33291	68285	12160	1012462	2763	31826	-4499	5879
10.4414	6252	-2240	36008	-10084	-3246	-6107	420	-1261	-1296	2468	-2409	-464	2930	926	3297	319	23307	25768	21151	15663	-3633	44688	-22975	1140	-33723	67963	-9922	1031001	3591	33961	9894	-3601
10.4411	-77	735	12510	-8821	-2515	2404	713	2707	-708	1289	-1524	-3376	2135	672	4955	-586	21705	-593	14921	944	-7189	41377	-20341	-2867	-35484	28259	-22568	1040010	4067	20423	24804	-1501
10.4407	323	-315	25581	-4481	-2072	8884	414	1868	151	3909	-1819	-1297	1263	823	5162	-1480	23778	9535	24151	9480	2484	-12853	-7388	-6719	-18779	47424	-10959	1040145	562	35888	18531	-9262
10.4403	-3363	4926	33519	-9745	-3928	1249	-16	-331	-590	1443	398	-1012	349	843	-4360	-2510	22726	19890	19033	5668	2875	-36495	25708	-2959	-17127	70156	-4324	1041347	-1234	25689	6645	-6161
10.44	-5827	9094	13984	-10963	-3538	1353	-102	4214	-1027	-1964	1423	-1242	-848	1604	-3722	-674	21873	43026	14685	11107	11808	-7329	2189	-8641	-38270	58728	661	1043626	2350	20607	2981	4076
10.4396	-1542	8660	17348	-6024	-2065	-2751	-251	1158	-1038	1863	70	-2552	-1027	1058	-848	-1657	23500	47196	-9104	19449	34909	8055	-19123	-9568	-31550	43892	-10293	1065788	285	29957	8114	-2715
10.4392	3501	9041	-8763	1024	-57	266	734	-2114	-1780	1310	746	-593	406	-50	8629	-3817	23922	45101	-6218	8550	26342	2348	16266	-9597	-33312	7839	4751	1077644	476	30695	7249	-3045
10.4389	4809	7903	-15609	6042	-1873	2986	1293	291	-2269	-3359	-289	2148	-1633	677	2020	-3279	25410	47081	3455	8595	3436	16833	14460	-5870	-17306	81862	11734	1068816	2420	546	-3529	-71
10.4385	3482	4813	11331	8696	-3619	-9058	965	1134	-1630	-4784	-2005	3963	-490	178	-2660	-3673	24772	70615	15010	13389	6574	16359	-7010	2493	-4622	99056	9276	1048641	1586	-19960	-19649	3116
10.4381	6977	1397	39769	6187	-3627	-11112	1291	-1477	-3370	-4252	-4119	2211	1020	738	1389	-3343	23950	58076	16769	15502	7072	272	6645	-4904	-12057	47143	6500	1047323	-908	-8808	-26354	-10912
10.4378	7316	-422	5156	2559	-3567	-5470	1298	-3137	-1734	5690	-4454	1654	1909	1098	-2704	-3030	27301	63046	15459	30026	-7964	10780	-622	-9113	-19189	38760	13824	1044869	-3305	-2189	-16279	-2164
10.4374	2264	79	2655	1837	-2042	-13906	1296	-3267	-1107	-1263	-1909	2462	2471	315	-1598	-4198	28641	42824	-3652	21365	-12702	-7484	-25137	-4169	-9217	87528	7869	1071181	132	25633	-2320	4087
10.437	1453	1799	-14621	4916	-1115	-8483	677	1112	-384	-10340	706	951	1001	-1386	8721	-4892	25844	37273	-12522	26403	-3998	-31615	-21051	-7432	-21763	103977	-1574	1042964	-258	22939	-10575	-11366
10.4367	4996	348	-18016	1264	-2509	-12521	785	1867	-380	-1997	1094	248	1826	-2934	7037	-2876	22738	52363	-19315	9035	-1745	-37241	-21340	-4327	-30162	103569	-14397	1014125	-1859	31630	-19182	-17160
10.4363	4063	2748	11754	-3552	-694	-17918	-494	4786	-1251	1251	-1451	1133	-98	-1841	4910	-1906	23021	48458	-3414	904	12238	-18718	-26572	-1368	-5537	53931	1544	1008205	-1278	56532	-2426	-8949
10.4359	2966	1902	22242	-4897	-2113	-6315	-767	1844	-1746	3648	-2924	-504	-153	-1935	3538	-1654	26503	30908	8141	10982	31732	26475	-27550	-3188	-1215	26226	4423	1019546	111	55503	469	-10098
10.4356	3317	3414	3324	-9488	468	5426	-602	1855	-2194	1888	219	-2932	1100	-776	5744	-1920	26076	39777	-6841	6823	21332	45457	-42505	-708	-15847	58373	10874	1058209	1933	45832	12064	1617
10.4352	4096	3956	-24165	-2847	-558	-1900	-390	1854	-2761	2001	1143	-2354	464	-2100	8173	-563	24025	58287	-11984	15201	1132	26906	-37347	1127	-13797	84585	5704	1036812	-354	8855	11122	1549
10.4348	4227	5599	-7243	-1647	1389	1446	25	175	-2943	6757	459	-3569	653	-1452	7611	-1046	19762	66025	19963	6091	-1556	39624	59	3204	-20128	28687	-1932	1043822	1539	16575	15604	-6509
10.4345	-3117	2015	8844	-2834	3967	-5790	-166	-2462	-1716	6893	-919	-3088	1314	1363	8198	-1991	15687	30531	15726	-3104	7	36663	6319	-3543	-37018	20798	802	1050533	2221	23300	6317	-18485
10.4341	1684	334	-1602	-3148	3153	-9245	604	-5596	-1694	2192	-2406	342	4113	2403	9419	-1339	14428	22668	413	-3462	7386	14126	5520	1731	-28743	53324	-4047	1069617	-908	58281	-10894	-9884
10.4337	1875	5125	5180	-23	4428	1647	1083	-1725	-1583	2706	-1121	1817	3572	2065	10630	-54	14217	26123	6081	-4731	-5104	23762	20761	4844	-39919	65598	-1423	1045831	-2961	40406	-13154	-4691
10.4334	1404	4708	-4278	3064	4216	-6717	909	1795	-1239	4694	168	-522	2141	-348	4367	-1346	18767	31801	4473	-2726	-10136	32270	-4441	4781	-39758	117077	15466	1039101	-7791	-2487	-20491	-11708
10.433	2343	-952	23662	-3576	4342	-10203	1321	2974	-1520	5880	2	-4023	2841	667	10689	-922	19631	30345	1338	3635	-16360	24409	-16241	5561	-55645	153630	5391	1065494	-5951	-4803	-29533	-27770
10.4326	3520	227	33768	2145	3821	-9732	452	3208	-1601	7176	1635	-3017	2085	1669	12308	-1172	21149	36511	-378	3239	-4735	17524	19036	3480	-52431	122479	-15004	1040950	1577	14234	-28382	-16482
10.4323	4135	840	4543	-1755	2216	-3188	-228	1647	-1609	9741	1897	-65	1916	1615	12371	-799	23982	66388	-5393	6518	9493	11143	23926	-2631	-7016	115113	-10273	1043191	4162	44528	-11942	6166
10.4319	1751	-643	-6049	-5298	3348	19719	48	1281	-2475	8007	-1318	-155	2540	-478	8099	-1225	24369	38569	-1194	4584	-2634	-8246	29650	-6466	10350	101085	-5643	1033238	1180	51013	-24073	20675
10.4315	-50	4954	21935	1461	5504	19507	99	-118	-2608	1730	-1551	293	3992	-620	2777	-2071	24443	19302	5911	4693	3002	-28497	22625	-3526	10311	94263	-13239	999589	3204	35802	-36220	9958
10.4312	-505	7253	27249	2571	7408	21664	1028	-1411	-2623	7921	-947	2157	2575	-641	10698	-913	24008	14546	16009	23979	6177	-12326	24510	-6101	21392	76298	-11329	1041267	984	50583	-21241	-1665
10.4308	-1056	6258	58640	-2601	4736	19471	796	863	-2780	14776	74	4690	2658	-615	16040	-1568	22172	-2589	4157	18988	-8687	-14685	29180	-6629	-37779	60062	2642	1062527	-538	56632	-21709	-42
10.4304	445	6676	59378	-4321	4367	15724	827	506	-1908	16334	1482	4359	-628	-2611	11925	-1899	23530	8991	14186	18485	-21801	-34544	16085	-3773	-56928	73482	1536	1040069	558	58454	-24613	-178
10.4301	1391	6149	16268	-3737	2162	9055	1430	-2425	-1769	6850	105	1989	-436	-1090	9734	-2896	24138	17930	25507	38088	-10353	-16208	-7624	2095	-43843	-28385	11239	1038574	-981	86344	-10017	-5457
10.4297	-570	4666	10058	-1037	2835	11794	1403	-2486	-890	1881	488	3316	-263	-1237	6086	-3476	26045	359	17710	34662	12270	2308	-33911	636	-58748	-48526	7379	1031943	-3976	56148	-4352	2294
10.4294	-58	2817	-14147	1172	-1509	14883	714	-1628	-1547	-2426	302	4082	376	196	8000	-3120	26768	-43670	4157	16390	-2900	-768	-23867	1934	-43902	-73950	-7433	1045293	-3225	7212	4087	20489
10.429	-1501	339	6751	6321	3	7462	27	-3332	-2375	1847	1	5725	983	1071	5827	-2356	26703	-12683	20326	7003	-10271	-38430	10732	3923	-26658	-58175	-10488	1064122	-3737	28336	-3883	30029
10.4286	-1188	-66	32038	10150	1488	-4390	-12	-1514	-2399	9900	331	6232	-894	383	-458	-1897	24504	28332	33548	543	-13683	-36383	4249	14085	-22174	14254	-1704	1055735	-1439	31205	-12372	24202
10.4283	612	1643	63519	1106	245	894	144	-1838	-1866	-638	-424	3973	68	-396	3668	-2400	27280	49704	17896	3683	-7418	-11783	1311	17063	-5513	3533	13539	1006539	2628	32343	-5158	21096
10.4279	2212	-1465	27908	9108	4099	-1915	-610	-1821	-966	3003	121	-1455	926	664	248	-3109	28103	29059	20553	16376	1535	29995	-19817	16643	17006	3890	12545	1033947	3031	51054	13475	17142
10.4275	-339	-6527	1723	8955	4641	-5582	-708	-2556	-1620	10162	-299	-2190	280	284	-10210	-3473	24719	21450	22752	20598	-2562	40068	-37132	10368	19352	36973	8512	1045403	1885	43286	19325	-6132
10.4272	1872	-3543	406	4686	1864	-4977	87	-393	-1243	7782	-2803	-1487	614	-1108	-6363	-3082	23222	-3552	29959	28961	11226	14584	-59953	4463	-35998	67210	2120	1019934	-274	29797	-3689	-9263
10.4268	4982	2937	-15067	1423	692	-8617	513	3387	-1305	1290	-2007	38	1537	-936	-6264	-4491	26371	-24030	34523	10844	11517	33471	-30236	2244	-23076	18625	-2197	1003486	-2789	14326	-19346	16151
10.4264	8420	2826	-9835	5773	2240	1257	514	4223	-1748	3830	616	1244	1103	-1920	-175	-3536	25130	-18335	45747	10301	-10379	19219	2764	-1935	-8851	-30500	1761	1013487	-4798	29564	-14711	8510
10.4261	10391	5321	-585	1370	-1029	5204	472	-1821	-2083	8260	1611	3579	556	-2216	7053	-2478	25115	2701	27860	-3892	-5084	1982	-4225	-3975	-18447	26545	12155	1014487	-5938	44180	5711	-7263
10.4257	7491	6570	14416	-6769	1151	-13906	447	-3644	-2387	8058	1270	-404	2744	1666	3008	-2339	24864	3567	26710	-9598	-15057	9725	-16345	-3256	-18533	53575	34	1035215	-5212	55381	7636	-1643
10.4253	4013	2875	31137	-6259	5854	-18913	44	-3651	-2570	4508	-932	783	1591	2404	837	-1299	23295	2874	15466	-1477	-9552	2280	13958	-2711	-27935	57205	-14734	1065262	-4749	29063	1016	8154
10.425	1558	2317	27360	191	5158	-15124	506	-3682	-3279	-356	-1762	138	761	1654	-1609	-2514	19822	1863	14612	6514	-5242	15490	-18603	-3110	-1931	-12350	-9988	1070049	-2580	8251	16199	24119
10.4246	-988	3126	39362	5251	-446	-7701	1317	-3700	-3166	3848	-351	1684	-32	469	6145	-4823	19006	8556	9453	6396	-14110	11217	-34847	224	-9891	-24258	9806	1066181	1103	23727	-4030	15501
10.4242	-3765	3936	20455	-5358	2000	-7409	937	-6072	-3105	1244	1045	3147	1999	-1339	5767	-4262	24599	28743	5811	-4718	-10279	-1492	-11017	-2255	-28262	-38652	9111	1044892	7628	3194	-3953	3807
10.4239	367	5035	12008	-1005	3185	3331	-541	-2367	-2005	-807	3820	-1761	3006	-1834	-656	-3862	22628	-1264	21067	-13482	7693	19272	9821	-461	-22686	-20095	-4856	1027303	9888	-6613	2826	-7400
10.4235	-619	5765	16673	8522	-3138	4903	-461	-1853	-1649	-6963	3191	-2850	2565	-907	-635	-4140	22700	5258	14362	-21736	-2778	14617	-522	-8838	-19527	65000	-11380	1067085	3328	42673	5609	5124
10.4231	-1462	5379	13641	1137	288	4849	182	-1811	-1737	-7044	3438	972	-257	-626	-6206	-5054	19570	8593	8622	-12611	5205	10756	-26517	-4917	-9514	92710	1556	1062138	3076	34493	12575	10498
10.4228	-2796	4927	7615	-2640	2709	5293	-53	-2503	-1720	-426	2610	2228	242	835	-3212	-4985	19384	9790	19097	-2072	-2889	31533	-27132	5097	-2265	73063	11940	1004849	3481	32154	-11432	13377
10.4224	-2367	3850	-22770	-2517	3334	8108	-661	-4158	-1229	-2806	921	222	2211	649	-3302	-4501	20773	18860	22606	-50	-17166	1916	-2888	7256	-14891	44389	11903	1007666	42	35107	-16212	9001
10.422	-1171	6108	7798	-6827	2863	-177	-1461	-3124	-1215	-6361	1067	1371	3628	1833	-1046	-3410	19890	18503	16405	369	-21536	-9581	28963	4102	4504	13992	9764	1015035	-1136	31861	1174	-791
10.4217	416	5708	7493	-9756	331	-10562	-1048	-2133	-1238	-5758	1726	579	3839	892	15516	-2123	21349	7874	17826	-7441	-13856	-17300	3688	-2400	-3442	43801	-1461	1005541	389	39729	6578	1371
10.4213	1215	4949	-31019	-10718	-1606	-22842	-890	-3796	-1314	-2518	1799	-1150	2539	295	12878	-1910	24361	9888	16394	-12013	-95	-2771	-10140	-7392	-10510	5142	-1839	1020239	2470	-13305	21961	895
10.4209	2772	6973	-19389	-19664	-2029	-8258	-1387	-3675	-1497	5542	224	2659	1684	489	7353	-1607	23639	-4186	10526	-25626	-2300	28227	-2651	-7338	18870	-41218	9883	1012244	2722	-31526	10085	-12950
10.4206	3503	2871	-143	-11455	-947	-1760	-649	-4087	-1973	12253	194	7479	1167	-766	7712	-2119	23634	15883	-8204	-10199	1969	24672	-27118	-3178	3957	-30831	25295	1031489	2161	-2496	-15331	-7645
10.4202	1131	2577	16480	2921	846	5020	-127	-7376	-1860	6862	-591	5614	-169	-100	4604	-371	27995	25181	-6473	-819	-6702	10611	-11266	2666	-23864	-45354	10986	1025362	678	1503	-6364	-5782
10.4198	3878	2896	5678	6273	2861	13958	158	-3970	-2462	7010	-96	5280	412	-630	-7013	397	27140	-9175	5209	-12617	-6655	-7060	-35708	5371	-27843	-10961	2553	995444	841	-6004	-2068	-16240
10.4195	2866	2316	7698	1132	2562	10618	335	703	-1971	4175	160	-2494	2709	-1055	-2584	207	29954	-14852	10050	2559	-5071	-7659	-26912	3465	-24122	30327	1364	998021	3963	-23990	-11549	-13376
10.4191	-6393	653	-21780	965	229	4766	-175	615	-1458	3551	342	-7161	4366	-212	4751	-913	29943	7968	12182	1741	-9302	-20089	-18053	1885	-17321	29689	-11997	1038209	6344	-18279	464	1235
10.4187	-5524	1603	-31549	744	2072	899	-583	-1213	-1702	8064	1759	-2138	2873	-795	-1733	-3005	28622	27186	3883	7098	-18705	-9645	-6760	5280	-21575	42258	-8905	1041661	2362	57822	14314	-12068
10.4184	-202	2779	-11513	160	3438	3398	-317	2667	-2619	3581	3506	2378	2691	-1688	-1799	-2131	23036	27568	16141	31203	-982	-9966	-24025	6835	-22329	13618	-3997	1045242	3084	38405	16243	-11283
10.418	-504	5062	-10678	675	2670	536	18	4474	-3038	2335	2264	2843	2861	-1782	5199	-848	21416	54393	23596	22921	4199	13646	-30419	2675	-35397	31059	235	1064931	4677	15202	3510	-27868
10.4176	-1039	6898	4767	-1339	2046	-8639	320	-545	-3210	1065	2445	4841	1617	-2337	12676	-1645	23617	46605	31230	536	781	26344	14672	-2632	-20696	41762	4402	1028047	3360	20081	-29	-37880
10.4173	760	4939	8307	712	1176	-3522	651	-1595	-2610	3840	2742	3645	1860	-70	5889	-1582	21108	36999	23712	-2076	-2067	6238	19192	-2617	-15200	29077	-4359	1021218	1101	2078	-1934	-28321
10.4169	3178	3777	15736	5514	-1102	7725	644	3128	-2598	8546	3129	3049	-121	132	6668	-2605	22788	26613	18870	-5292	-3134	7216	-22247	2869	-9194	18486	-3297	999655	-478	12217	3219	-24314
10.4165	5638	3014	41392	-2148	-2622	6251	1561	4931	-1625	9804	2470	-2615	1207	-1728	8274	-2824	25881	29012	9368	-849	-7594	31622	-14451	2406	-10445	29514	10781	990857	3813	31661	9725	2944
10.4162	7177	4806	62126	-10249	-2118	-319	1700	1719	-263	8602	1487	212	2385	-1203	8065	-3835	25349	25500	17097	1999	3400	31104	-26384	-96	-23897	66214	11952	1005472	4832	22815	5674	21934
10.4158	6542	4054	37203	-14910	-1144	12806	838	-2016	-1247	6151	1738	5310	1149	-1813	2905	-4354	25453	6092	8851	10795	8188	30559	-10319	-1588	-34644	46710	1360	1026132	2422	-15051	2166	21193
10.4154	4383	479	15293	-11611	-2538	31210	1833	-1465	-1598	-3891	1243	1977	1124	-3019	924	-3281	30118	-10014	-815	4595	14235	31503	-39060	-2866	-52530	95633	-14237	1009968	-3158	-18839	7332	-3304
10.4151	784	3517	12131	287	3022	27164	1883	1050	-1510	-4793	255	-5871	1750	-2398	3149	-3196	32478	-19514	18631	-12718	8242	3321	-65848	-4427	-40758	114259	-15714	1017023	79	-22925	13590	-11338
10.4147	4535	4314	11294	-1155	3505	29093	2157	-171	-986	-7977	-978	-5016	3617	439	8451	-3609	30616	23604	30852	-3635	4923	4607	-29544	-4036	-32250	97609	-185	1037333	3868	23329	20879	-2592
10.4144	5429	5468	8402	-2392	-523	30203	1709	-3129	-555	-5449	-2598	-1017	2729	-817	8070	-1775	27808	61198	28722	8989	10308	13425	-6101	-3555	-7033	72916	-6102	1021447	147	44377	18753	2462
10.414	-1904	5980	11983	-3909	3525	32207	969	-2043	-610	-5938	-1443	738	3004	-699	9238	-936	29749	58942	8682	1957	17759	30948	7994	218	5772	32640	5611	1022090	1131	26507	-2721	-2197
10.4136	-2115	4098	6405	-530	2859	10868	310	-3938	-1704	-1386	1138	827	3616	-4002	2211	-1642	28215	45317	20538	3321	21533	34951	1213	2737	-10919	18781	3333	1009232	675	27842	-18493	4918
10.4133	2632	-161	5193	-1513	2399	6109	-136	-4270	-745	221	2542	1841	3359	-1955	-2994	-2778	24712	23384	1424	-11842	15874	9782	-6613	-4331	-27967	31135	5006	995742	3727	4832	2688	11489
10.4129	2049	1432	-5916	727	2101	278	-895	-4816	285	-6111	2927	2363	3751	130	1893	-4570	24694	12841	-16205	-11593	9115	-7479	11590	-6824	-68741	51735	12320	1020491	4818	3134	-3824	22213
10.4125	900	5456	-1041	-1440	1318	12625	-395	-2517	-278	-2732	757	5969	3200	166	635	-3224	25507	12638	-8453	3033	7295	-11746	6436	-9580	-47190	82793	-408	1031276	-1931	46915	-7923	2908
10.4122	-1538	5149	8463	-9883	-1447	13416	342	-6169	-951	-3993	503	4969	2538	-643	573	-2144	27533	31498	-6969	265	4051	-13202	21977	-4431	-45196	116204	7986	1035970	-1032	54445	5828	-3164
10.4118	833	1386	4436	-13919	-1430	16614	262	-2952	-2051	-3293	298	4673	1205	-11	-314	-2654	28818	44785	16462	31259	-436	50	2495	1527	-44213	111737	24625	1052340	-1971	59867	2206	2948
10.4114	-270	148	28042	-3505	1253	14059	-295	-917	-2639	-1144	-820	4363	476	1729	-570	-1150	25571	32334	10753	31179	3424	9056	-11499	808	-18120	67359	29441	1066394	721	80125	4643	7350
10.4111	491	2550	15462	-90	2373	8828	-651	5937	-2174	6460	-380	-204	-83	-2349	-6953	-461	24547	502	11332	2913	7453	-20959	-32660	6015	-31925	69162	46319	1076700	-38	58023	10640	-2831
10.4107	-395	1585	-12198	-7364	532	7745	353	7037	-1514	2114	-2371	2323	387	-2769	-5126	-620	34185	16013	29010	-13884	-10332	-33880	-5772	2216	-34221	74325	57095	1064959	2021	36806	-2160	1131
10.4103	-364	4467	-37000	-4971	983	6947	772	3787	-1815	10920	-666	3599	-725	-65	3405	-549	32290	35409	32412	-5616	-1836	-33482	23339	-6976	-14106	7059	47138	1063674	2292	7959	3721	2678
10.41	-1785	4974	-50546	-5791	1214	10084	2090	5095	-1520	8439	1304	4995	293	-1566	4260	-1948	29382	25800	21613	-6543	14153	-3804	19271	-12999	-17471	-21635	25017	1042817	144	-11552	-8164	-13053
10.4096	-1979	5874	-24762	-2418	754	26739	766	4007	-810	56	2163	2573	799	-2481	9501	-1406	24887	19013	16548	-10200	2304	-20787	35859	-9349	-35618	-29679	-2821	1043029	1112	-3813	-15824	-13579
10.4092	-1698	5871	-35218	-1648	-84	22670	31	2023	-978	-4891	-227	-160	3023	-3236	4344	-1275	27143	12922	17884	-9141	2138	-27088	7047	-9550	-19948	58685	-9982	1071683	2640	15244	-25015	8914
10.4089	-2520	5337	-13305	-3607	-984	10410	-685	1323	-1114	-845	-779	1657	1356	-2121	5856	-1522	29122	5470	5487	12462	-8390	-13901	31278	3912	12174	58182	7016	1072981	4112	13511	-19840	5386
10.4085	3661	1997	-9908	-1715	-494	15851	-1474	5596	-1429	709	1239	-50	-387	-526	5618	-1447	25027	-6101	1424	18389	-7228	-8261	13810	7564	-8077	11747	8676	1066279	5371	19643	-18873	-7386
10.4081	1307	3184	2370	3546	4702	23163	-945	3638	-908	10605	1947	-4750	1758	-376	-5465	48	25087	26387	1215	-2168	7142	21651	20365	-12882	-23373	7039	1373	1034636	2382	13597	-16096	-3398
10.4078	717	2275	-1725	4623	1794	11855	351	1935	-1584	2238	1158	-3107	2237	-1823	-5945	-1142	21618	28933	4385	-15583	5141	8206	33294	-11792	-9622	-35361	1108	1054713	3868	26431	1560	-2251
10.4074	122	2427	3021	-1033	-764	14131	604	2077	-1093	-1567	-771	-3337	1848	-4048	1642	-1976	18235	-4024	17024	-302	4237	19935	21163	-8149	-43009	-1575	10013	1059139	-610	6187	-6069	-14356
10.407	-3963	2080	11619	2620	-1281	9960	1117	2885	-416	-349	-2165	-1785	1510	-3697	-1304	-1428	16911	23814	12426	17350	2775	28735	5361	-9110	-49664	12878	-2102	1038245	-2146	22503	-6597	251
10.4067	-1420	496	14839	4225	-1931	13472	1058	2682	-9	-9129	-497	1207	-264	71	-3062	-2709	22981	37975	5559	20485	2968	21899	-12948	-8481	-61846	636	-3182	1048155	-426	44051	-7456	-8343
10.4063	-1885	-268	14775	-250	1854	12477	-714	671	384	-10147	1157	-3641	648	1299	-4226	-4061	23677	21387	-1885	16868	1038	26522	-19780	-11596	-49279	48500	-75	1031352	-1925	14047	-9537	-2908
10.4059	-3570	2856	10794	-1727	1555	-1334	-474	-2318	-773	-2401	495	-7089	2356	1004	4631	-4164	21866	-15588	-7324	769	-11851	31020	-16161	-3611	-8675	58885	3451	1028471	-822	22504	-18883	5428
10.4056	-2436	1252	34910	1270	1193	-1606	-441	-626	-2154	8666	86	-2812	3680	1314	5054	-3014	21521	-15923	9625	-12260	-1627	-437	-7843	-4043	165	16808	-8719	1018672	-3204	35474	-11848	4638
10.4052	-2384	1270	55410	-8604	-792	-10891	-1930	-452	-1401	10152	2738	4163	2702	694	-9544	-3385	18984	-3813	18201	-13679	11633	-41588	17681	-3013	5922	-10560	-13018	999149	1028	62728	-26238	3307
10.4048	-4399	-257	26989	-5616	-4296	-13699	-2149	-3370	-1357	3051	1700	2334	1364	-1720	-4116	-2132	23280	-6625	31073	-446	9873	-31924	35454	-1571	-35428	-19196	-15171	996180	1443	50298	-24122	-1056
10.4045	-1571	-1221	-1787	2921	-3057	-4070	-923	-1817	-1813	4455	2517	5387	1692	-3123	-4295	-2515	24522	-10184	27285	2749	5397	893	46087	-5514	-30193	30693	-26318	1018002	-210	34280	-9761	1424
10.4041	-2083	288	46973	-911	3034	-9687	-119	-4784	-1745	897	2351	6635	1586	-3756	297	-2056	21770	7669	8864	-3874	-4483	5806	26538	-4251	-20801	59675	-14288	1020769	808	18768	-1923	-3686
10.4037	364	-2937	59357	1966	6184	-13621	195	-2681	-587	-649	2728	8591	3134	-3299	3709	-1624	22193	-11205	-5435	9426	-9512	19626	11063	-914	-48904	56968	-18825	1021842	1849	16270	-2688	-18407
10.4034	2339	-3751	23493	2406	5021	-16803	221	716	-330	-995	2511	6655	3170	-1410	22	-2422	23226	-5058	-17077	17811	5706	2332	1186	6406	-39706	24000	-19444	1046023	-1371	2057	-16148	-6464
10.403	29	158	751	3057	10180	-5854	1710	820	-584	-609	11	6078	1646	329	5760	-1933	21893	-2828	-7216	6997	16932	-2489	-5929	438	-35386	61174	-11470	1055953	-4206	10362	-12561	14470
10.4026	2193	4699	-18248	2961	7978	-14767	857	-301	-432	-565	1213	4448	3113	737	8473	-2800	22908	-2978	2673	13371	9042	18920	-11535	2692	-48241	62087	-10287	1035700	-4215	2905	-24546	13589
10.4023	3718	9305	-369	10519	6649	-14679	842	428	-645	-4652	1312	173	2863	705	10158	-2528	25037	-25301	17682	14729	-7593	34466	-22178	-2834	-24088	37998	1425	1031997	1660	-18863	-25900	17909
10.4019	808	4400	13262	4485	8207	-24946	705	1547	-987	-3522	-343	1057	1676	-722	2984	-943	26478	-46460	27543	19979	-18519	24153	-29526	-5580	-14804	-3427	12275	1020929	1192	32061	-23849	15733
10.4015	-975	-780	41870	4638	7702	-27779	-460	6114	-1321	-7436	710	1373	2336	-1457	4615	-512	25051	-41068	10102	11540	-13154	12597	-7920	-6122	-38049	79862	24612	1053867	-1924	69610	-6598	10127
10.4012	-236	-1750	28615	2992	5380	-14043	-759	3287	-1569	-1399	-333	1208	3162	-1274	3739	-948	22972	-31733	10845	8708	2462	17688	-8423	740	-56717	71816	21879	1059499	-446	40461	-3419	18400
10.4008	53	797	13001	8074	9030	-21373	119	-522	-1974	901	-762	1114	3346	-749	9447	-1171	20612	-4214	14155	11313	14188	12661	5796	-2372	-51838	-7964	22437	1044138	1280	38201	3406	16205
10.4004	-2737	3508	12095	4543	5205	-16605	338	202	-1757	-196	-1868	372	1025	385	9357	-1597	21124	2079	11721	15121	-13733	-9675	17520	-4862	-38751	-25996	31576	1002888	-5299	55718	5160	-587
10.4001	-3069	5093	-7482	3232	3868	-12298	708	4675	-772	-3045	-1182	-1569	2152	60	1757	-972	21783	20264	5234	24111	-22252	10480	6924	3381	-27159	-38961	24841	1025775	-2627	49918	-7154	-20458
10.3997	-1138	3795	-28088	6972	4395	-11043	750	4960	-584	-10686	297	282	1639	-602	366	-2277	19468	13192	830	31343	-5512	32161	-3297	1501	-26830	-25114	7489	1037119	-516	47904	-15450	-26783
10.3994	270	1229	-42051	14173	-2132	1531	138	3532	-788	-9636	-136	-1551	1652	-689	7088	-3296	19766	-8809	13849	14976	-6415	10968	-5778	3677	-24490	2308	177	1034809	352	-7490	-2426	-9625
10.399	4166	4048	-42639	13527	-993	23488	0	4200	-1304	-11587	760	-3207	1661	559	3065	-2547	23048	-19483	-87	14148	-4757	15319	11075	4825	-18446	11633	-3864	1041019	1926	15498	10438	-6841
10.3986	6376	3547	-5785	-1773	405	9577	-416	6481	-1474	-5808	1307	-1734	3920	-386	6904	-1618	25263	-28553	7780	16992	-7735	9040	29665	5168	-9022	-12924	8331	1066865	1281	46373	748	-7131
10.3983	6676	-2797	-1100	-769	3016	-330	418	1944	-2703	1683	178	-4490	3780	1616	10299	-2276	20977	-31705	-7581	8514	4518	28131	35566	-4325	-8636	-3426	17704	1049297	73	26848	-3099	4682
10.3979	7539	-3163	-3716	-9577	4886	-5809	586	-128	-3029	5967	1013	-5551	2762	1099	12162	-2031	24318	-25346	-8186	23204	24708	62373	3139	4417	-16778	-4494	10371	1063771	-1478	22285	-3859	17391
10.3975	7891	1913	1456	-5801	466	-8157	107	-1021	-2080	5327	1483	-3162	2634	755	18312	-2177	25885	-24723	9604	23692	13922	44169	5114	6998	-12966	-15400	11932	1048486	2347	32245	-11592	9090
10.3972	8332	300	-9682	2482	2904	81	1101	-4916	-1822	8260	368	129	1634	167	10601	-3030	24590	-12410	7585	11035	2554	44076	-5476	7673	-35527	-50017	36426	1025420	106	13816	-15671	-1971
10.3968	5958	2016	-10074	9168	6794	5027	846	-5510	-409	2687	2170	4245	2649	-3061	5138	-2058	23863	16751	6506	6558	9464	14265	-11682	10841	-54032	-25400	27112	1022766	-2513	3794	-15408	7547
10.3964	9434	4496	25994	14377	6607	6281	282	-4166	429	-7697	1232	2944	3012	-1923	-9224	-2202	23196	12217	-6179	10808	19428	-5796	10399	18306	-43960	16938	-6892	1009337	-81	9302	-12323	15775
10.3961	7387	1001	12106	11362	4134	23418	485	-4371	336	-5726	2579	4921	2053	-2355	-4268	-2104	22728	-3121	-1463	26307	11696	16602	22771	4020	-26803	22501	-14056	988578	2846	921	-9153	8915
10.3957	6710	577	-558	2780	2646	10783	170	-9355	595	-1296	2170	3689	2092	-1670	-3880	-1638	22824	-3880	11803	29461	9237	-9235	21626	-919	-15682	-1215	-22072	1032275	958	1973	-5218	17724
10.3953	3036	4564	-11335	5671	3247	1260	-319	-7195	-699	6400	1456	2646	1664	198	1340	-2566	21406	-6509	10522	9282	2229	-12781	47781	2842	-6942	3722	-1357	1045073	-4021	28692	8741	2795
10.395	-59	3955	-16563	8275	1960	10633	-72	-1011	-573	4725	1018	658	2117	-795	4175	-3034	20347	-20623	32734	-3619	-8061	5540	66703	109	-47416	77889	11228	1031243	-2322	45183	10393	-1957
10.3946	127	2315	5652	2406	3781	14828	-437	2091	117	-5858	1377	1898	2603	61	2287	-2818	21401	-2410	21639	7701	3461	-4580	49183	-982	-16419	67441	15879	1029789	-861	33041	3274	9951
10.3942	1505	4407	25806	3733	5946	13808	-406	-605	-428	572	-42	1525	642	-1225	7326	-2531	25041	3401	21379	14317	2184	-15203	27262	-197	-38688	67867	8947	1052749	-286	35729	3627	12740
10.3939	-1900	3783	-14569	10628	6870	12405	-368	-1347	-613	7131	-443	2691	2028	-1100	6175	-2504	24707	8631	9979	21497	13554	-8606	25175	-647	-36247	106194	9650	1038087	1355	32860	6956	6741
10.3935	-2888	923	-438	6490	6394	2826	531	-5306	-722	1123	749	604	3763	395	1394	-1499	22688	6740	34664	22312	22383	8132	35574	1538	-13792	68652	1390	1007388	3292	7808	2591	-3070
10.3931	3076	4456	25429	-2782	2275	5590	1153	-1299	-1194	-3469	1669	1209	2682	-2165	3147	-1039	27060	4972	33717	5377	21669	-10135	7847	-1220	1001	75126	14309	1045284	273	40749	-2089	9315
10.3928	6353	2329	12502	-3343	-237	9437	440	-2562	-927	-4228	1473	527	1366	-3809	487	-1397	31145	30248	23870	7709	211	-21837	-24701	-3586	13436	35753	8255	1047710	-908	19314	-19719	13811
10.3924	2760	2030	35569	3104	-2565	199	229	-1959	-1770	-3636	2952	277	569	-2827	-2665	-1566	29562	26384	12129	17039	-205	10291	-28461	-7966	-31312	13007	21067	1014729	1496	-4641	-19753	2658
10.392	5470	2253	51649	-2180	-1024	-11193	47	-3168	-2544	-8147	2540	2580	-34	-3606	-5557	-831	25212	16992	9709	3079	-5472	22810	-22105	-10150	-52486	11957	28320	1015500	-361	-905	-8351	12323
10.3917	6434	2899	39754	2073	3011	-15774	-591	-6317	-1333	-1525	790	3289	-801	-957	-8350	-365	26555	11535	22318	9041	-13466	7708	-8183	-12592	-31655	-30680	21255	1042239	530	23081	-23878	7461
10.3913	7414	962	22668	199	1153	-9374	-411	-2549	-1219	3914	2395	3469	197	546	686	-1647	29021	18061	22641	18170	-14216	-1699	4640	-1490	-10982	-53333	12450	1034821	6187	52938	-16646	7773
10.3909	9240	505	31441	4647	-2090	-5499	-791	-90	-187	7142	1062	3907	-166	498	-2231	-3438	25729	33350	31828	1247	5971	1333	-7708	-1240	-15805	-43177	12074	1054757	3996	25865	-1961	6904
10.3906	9706	-895	12147	4898	64	-16896	-458	-443	-253	10839	1224	5319	745	-1155	-833	-2879	25036	37616	10033	8170	1929	28017	-23758	-1719	-15409	-26294	5238	1050674	2809	26785	1633	1882
10.3902	5383	-894	106	3454	1449	-18669	-45	-1537	-1178	8011	1026	4680	22	-2052	6723	-2095	23507	14095	5129	1727	2095	42005	-24158	403	15786	-18330	-8922	1052339	215	10735	10379	-9435
10.3898	4103	-1354	-7172	-1596	2717	-12593	-751	-3475	-708	4360	597	6301	-796	1372	1859	-1661	21848	-13991	19514	-2951	-535	-4722	-17176	3534	36512	6522	-8289	1072313	-2551	2951	562	-22819
10.3895	423	1641	6147	-5703	2894	-16777	-889	1317	-270	2954	3296	7950	956	1936	5463	-991	19601	21796	25830	8793	-9180	19323	6380	6959	-6232	64225	-5333	1074591	-4343	4299	-11799	-17964
10.3891	-202	823	30980	-4572	349	-1187	-516	1061	-788	7052	1172	678	3617	-424	8243	-1191	22312	4393	18862	-523	10465	29615	19784	5978	-28504	42616	-15648	1095783	-3193	33992	-2388	-5184
10.3887	3227	3598	19884	3577	-267	12562	-14	2074	-1144	2523	709	1562	1638	-760	15170	-825	20770	2904	926	-5878	15227	15315	31798	-2192	-11480	-1271	-24248	1100573	-1137	26308	-7867	-4336
10.3884	2597	5952	8141	6468	1948	10260	-173	2210	-522	-7389	66	6240	1297	-1243	10652	-629	18165	3328	13360	-5569	-1755	33690	31663	-10122	-16303	-40718	-12118	1074407	-1834	10142	-16657	-3710
10.388	228	4580	8032	2836	2041	-10572	1395	-1647	-546	615	1073	9377	2202	-2922	7420	-926	19502	-13039	6511	-5556	-4563	747	35191	-4143	-28560	-14146	-3321	1058291	-141	20187	-10023	-5448
10.3876	2910	5185	23330	2590	-402	-13638	979	-2902	-868	7789	462	8473	1350	-3137	6169	-1391	18974	-3201	2244	2661	-708	-6011	25498	-478	-26398	65364	-2778	1045974	387	10133	-10921	1887
10.3873	5756	6184	20343	-7924	-2953	-10511	-206	-2626	-600	7866	781	5167	1734	-1715	-3123	-2133	17560	5787	8830	8655	-3461	-1598	6485	-5117	-7716	79641	-1449	1061356	-2062	37214	-10053	-3926
10.3869	-326	9277	-9048	-2624	-1917	-8126	581	115	-484	5186	263	1376	1533	-1342	64	-3439	19124	17309	4237	-4365	7445	-20112	14259	-809	-15283	63479	12205	1065699	-444	44322	-3781	-7535
10.3865	-1539	6833	-5958	-3207	-4206	6236	979	-667	-636	-1054	918	1052	3399	-243	7963	-2303	20432	19204	-2113	-11374	14474	-26720	10287	2069	-33005	68644	6504	1054458	769	53758	-9981	6488
10.3862	-3532	407	1255	-4283	-1654	16486	518	-4091	-198	-11962	1711	2664	3954	-1558	10658	-1118	22748	5530	5488	-5405	11971	-38475	-32553	-4527	-36306	76240	16330	1032629	-248	50229	-18017	6303
10.3858	-1749	-361	-12373	8346	-294	13893	-446	-4129	-136	-9910	744	4107	2545	-2442	1570	-2602	24279	-11615	9869	1109	1125	-24123	-52795	-1037	-20949	61623	16544	1032549	-2927	22210	-22725	-2277
10.3854	300	-2533	-14345	2196	5237	12051	27	-2865	-539	-6390	-667	-1080	899	166	269	-3518	21502	-800	5999	17016	-3098	-18500	-37415	-5280	-23003	54960	17664	1003953	-2608	22725	-34121	-13219
10.3851	5221	859	-9862	368	7010	10271	250	1846	-1648	362	-41	15	810	-393	8308	-2983	22265	13649	12730	20959	14046	-13601	-12235	-8944	-20678	33783	8023	996339	287	43082	-28245	-10648
10.3847	3883	3257	24304	-2832	3986	-3755	178	3155	-1839	-2307	599	1915	2593	-1260	13119	-3836	19753	12627	20090	16323	-2672	-31155	-28356	-6703	-28096	29512	-10517	1009424	-3021	44563	-18650	2258
10.3844	939	4150	20582	-7420	2680	-9758	-55	-1639	-421	711	151	4285	2747	-1493	6564	-3571	23275	-995	18639	18414	-5977	-26977	-20345	-3453	-20736	42685	-8491	1033215	-4639	-3788	-9716	-2176
10.384	-2516	2160	-11892	-10289	-599	-13626	-493	-2612	-1235	-89	-123	1449	1531	-1230	4543	-1550	23534	18922	8005	33399	-2507	-24191	-49466	-348	16714	42269	467	1051337	-3855	-44058	-3608	-11923
10.3836	-1517	3764	-12966	-9674	15	-12026	567	-2674	-1759	-1126	-1380	3497	2146	-2000	3454	110	24101	34161	16694	33160	-879	-32071	-46613	-4615	1001	67336	2320	1043070	-1682	-46087	9664	1795
10.3833	-640	1087	-81	-8816	1613	-17355	679	-5678	-2325	2229	-974	4270	3307	-1056	202	-669	24530	34586	4949	39401	-3401	-7897	-41739	-7192	-9523	30563	1768	1041754	-310	12071	6574	19059
10.3829	2746	-1635	6767	-3786	1081	-4346	831	-7991	-2693	1980	-573	849	3748	-785	5295	-961	19921	24511	-2289	12179	-2710	-3040	-47721	-15687	-25487	25167	7885	1088052	334	27834	3502	1197
10.3825	3024	49	15246	-293	5379	9460	1353	-4701	-2586	-9253	886	2299	1952	-428	7063	1067	18291	4017	-271	-62	-21993	1467	-55789	-14482	-21989	16060	175	1069734	-1540	34995	3885	2915
10.3822	906	-1969	17266	3648	8154	13882	434	-3065	-1877	-14227	890	1376	2176	-400	15939	-926	23206	-5256	-9063	-1238	-43331	4394	-28550	-10333	-24700	46447	-2336	1031579	1	16129	1383	15504
10.3818	229	-4194	22375	8625	9564	3484	558	-2237	-373	-7138	2139	-1983	2031	0	11997	-1723	24728	-6113	-19339	3478	-19963	-2392	-9663	-6669	-29874	51270	13558	1019800	603	-31597	-5714	7523
10.3814	-57	-2763	-6552	2304	6906	6316	599	-37	-33	-6890	2944	1995	906	-446	-3604	-2614	25890	-12801	9849	17991	-1491	-9455	-13136	-5296	-21331	73487	26102	1040718	3371	-9624	1041	-7445
10.3811	4173	1579	-21759	4125	4722	4311	474	-1784	-163	-3582	-711	6903	1599	352	-3251	-2435	27651	6843	865	25642	-12758	265	-15250	5825	-12524	82538	22210	1003587	5135	35000	8219	-13644
10.3807	-222	4222	8983	1596	1109	-4899	742	-1166	-1216	-2423	-1967	6831	695	273	1492	-1625	20388	1525	-2541	31102	-5208	-19896	-2181	5087	1404	9433	5390	981504	6461	73796	-3839	9260
10.3803	-653	4528	4196	-2821	-1137	8147	242	-2716	-1583	-2213	-2194	2950	745	-287	-461	-2704	23661	4361	7407	28904	11551	-11616	24791	1428	-33294	-4622	-9217	1008242	4026	50138	6204	1686
10.38	3608	3040	11853	-2615	-1924	3733	1168	-2593	-648	-567	-467	2739	2999	-638	1308	-2393	22274	10531	9738	17315	2542	-5192	6914	12067	-20381	-13632	-12476	1042293	6216	23177	9384	-6380
10.3796	1387	1566	30061	-3076	-8208	-1265	489	-2432	-997	-5498	909	-1126	2814	-588	-2993	-2038	26794	3077	-5006	14246	1039	-5354	30862	8197	4581	5131	-20414	1062139	4602	28245	-16365	-3002
10.3792	-1119	536	23204	-2060	-9238	2614	-186	-5011	-1983	-2263	1387	1138	2041	1227	-4174	-3413	31718	8155	-23752	4500	8271	17591	29964	9683	262	26296	-11208	1059091	2286	22238	-1952	-4317
10.3789	-2168	3335	28909	-3935	-3637	-11193	-818	-4532	-2208	5796	154	3142	998	1771	-3153	-3249	23003	7204	-27288	-6869	8488	4322	22223	9122	-19583	66892	3737	1026315	4039	8870	14689	5706
10.3785	-2113	2132	10395	-9295	-282	-25118	-244	-1704	-1630	-1689	-1190	2428	-1038	305	-4614	-2488	23587	6375	-18347	274	2311	39911	-2671	10843	-36548	56388	-3020	1018598	6576	4403	7909	10091
10.3781	1298	-1285	17075	-12230	2713	-14321	-634	-61	-1047	-2665	-1878	1708	360	-3313	-2130	-2864	24098	19293	-1723	3785	15348	54090	30995	12487	-3204	-1212	8461	1024889	8257	13433	16386	4613
10.3778	-6	-2180	10361	-3876	5371	-4276	-232	-3951	-28	-551	254	-803	2402	-3379	490	-2167	22081	6590	11791	13196	11956	1122	14546	6177	-2332	-9564	853	1059226	5559	6589	13959	-11570
10.3774	-790	-4709	29880	-3626	2469	-18560	-209	-5241	-374	-152	2792	2430	-545	-1538	6877	-1166	22747	-6848	20235	27044	14697	-20841	-5090	4704	10078	-15743	-9131	1070511	2679	-9861	-5098	-1252
10.377	425	-2948	16179	-9298	-484	-6940	421	-4068	-1068	516	4258	-811	-3163	-1101	3685	-1300	23382	-12431	6581	36077	6868	-22661	-51429	1743	-10520	-32185	-13740	1057280	68	13995	-23045	199
10.3767	-114	1202	-23337	-9662	847	12668	425	-1958	-2058	2257	4874	-239	838	-2910	-1517	-2261	26416	-2657	11442	19077	6758	4878	-49166	2077	-34576	-3508	-7535	1056350	-2910	18377	-23410	756
10.3763	-883	-2191	-32748	-11989	949	19745	-166	-4373	-2125	8235	1673	-844	4056	-1456	-10226	-2011	24005	-5078	14171	5889	11033	13637	-36393	3965	-26401	57998	-825	1064433	-861	14834	-7668	-343
10.3759	1251	881	-22921	-6117	-3044	7058	-195	-4132	-2655	5392	515	2927	2414	530	-8935	-3955	23547	21991	9732	1563	3112	34170	17170	8705	-1564	50884	-5181	1041836	335	-3456	-1559	-9119
10.3756	-86	2309	-22770	-5217	-3322	-535	745	-3975	-1827	-286	-2019	2893	291	533	-14169	-3200	22392	22273	9145	-6124	4879	23699	34330	3265	7781	27630	-5700	1029153	1514	7511	12006	-9254
10.3752	3610	1600	-32677	-13641	4661	9319	237	-3439	-662	-1607	-1621	894	684	-597	-16069	-2068	21105	33903	11258	-9807	-8706	22798	19784	-4710	19951	24911	-4137	1003501	613	21402	2828	-14482
10.3748	6710	1847	-31121	-14629	4769	-349	-959	-1976	-826	-5038	-1827	1115	840	31	-6943	-2603	22825	41182	18798	-6021	-3696	34716	24380	-5725	10099	44952	-2259	1007030	6012	15030	-7397	-13501
10.3745	2458	2611	-34217	-4015	6794	-1248	-198	987	-535	-1833	-1641	-609	1415	-1473	-2975	-2408	27356	13660	16393	4721	-11412	9434	5136	-2439	17367	24647	7423	1043585	8672	-6612	-9547	-11776
10.3741	974	3796	1270	-6296	4445	463	695	-3513	-862	-2795	-1175	-3636	-286	610	-5498	-2340	24001	-40991	18739	-8076	-19446	53697	-7640	3739	-11991	-1133	13368	1043389	4435	9061	-11515	-546
10.3737	816	563	426	-1809	760	46	1113	-2894	-673	3264	-1441	-6343	1484	2675	-3634	-2585	22918	-43571	20832	-6282	-5914	38659	13130	8148	-19705	18116	21654	1033517	-1563	4631	2942	13149
10.3734	1348	-527	11875	224	-1281	6298	1182	-622	-1085	2480	799	-5074	1370	1699	2831	-2476	26674	-19468	7909	12243	-5278	9416	54511	2095	-3763	23571	20396	1030259	-925	22720	5271	6379
10.373	3288	400	11510	-872	-3690	7907	521	16	-2617	119	1323	1067	656	-369	6549	-2780	24963	-18518	7275	16783	-20128	3826	22015	-3865	-22672	-47086	4198	1034749	2188	29019	-2632	10066
10.3726	6034	865	1409	-5137	-1512	10435	-265	-230	-2052	4612	320	3874	2824	-521	10754	-1733	22475	-4371	20951	16297	-24263	13106	-12111	1865	-58706	-99944	3520	1039457	528	-9381	-3978	15428
10.3723	5915	3490	137	5430	-1646	5726	85	1662	-1717	-2758	1344	4543	1870	-376	9602	-535	17352	21346	22816	2018	-15597	-5886	-27861	4405	-68642	-88061	239	1013026	74	15778	-12490	10387
10.3719	284	7858	37820	8416	-3436	11226	-186	2104	-1948	-1521	780	171	110	-427	5843	-309	16110	29731	18324	10701	-8172	-4316	-22572	2561	-42412	-26998	-8187	1010074	395	23120	-8273	11876
10.3715	-2644	8497	67794	2056	-4112	20658	-136	1139	-1450	5510	-1647	-421	1428	-3079	-1414	-342	17737	-15802	6104	24002	-303	-23333	-6438	4979	-22320	-44159	470	1016489	1867	52281	-1061	5790
10.3712	1744	3288	44589	3181	-5313	11730	216	-2517	-1571	8615	-2951	2904	1375	-2609	2485	-779	18579	-15551	-5162	29234	-4679	-26393	-6412	-1721	-14219	-79761	766	1023471	3811	21286	13050	-3787
10.3708	1663	351	18095	-3460	-1962	-6016	455	-3968	-1142	10140	-1432	-83	1445	-3283	1196	-424	22179	16779	1196	25054	-3634	7043	-325	-6870	-5748	-19091	17571	1043602	567	15127	8425	-13232
10.3705	-302	2918	-18175	-3624	-2415	7354	342	-1334	-2105	6935	-753	-1017	1994	-4925	668	-1621	24909	-6828	2505	14138	-5757	31477	-11003	-9676	-11165	11811	13358	1024690	-2697	50626	-6291	-6081
10.3701	1061	4477	-15557	2453	-3423	7625	566	2369	-1301	2053	-2336	3178	3193	-3141	2596	-2323	28482	13403	94	16019	-13771	22344	-35785	-12403	-27214	-48586	7796	1004102	-1753	28970	-27973	-1614
10.3697	804	5726	-4199	1314	-1078	2539	1074	-86	-789	-8908	492	1904	5260	-1864	-763	-3350	25224	22027	5224	18759	-24355	29474	-69588	-4101	-20595	-32094	-6324	1043329	-1309	-10592	-28065	4319
10.3694	561	6631	-23720	-6874	-1463	3444	1205	-6636	-1517	-10689	2605	2804	4143	-1013	-4998	-3275	23978	26613	11506	10562	-5964	43627	-64463	-8457	5644	20534	-7730	1080715	-3347	-8152	-24563	-8717
10.369	3426	3891	-21888	-251	1736	-2275	634	-6543	-1007	-4964	1325	3441	3244	-599	-8601	-3996	24391	38928	23493	-2908	-8076	29506	-41913	-4628	2070	55644	5075	1054119	-3927	2796	-17226	8008
10.3686	4624	4158	-45503	5027	234	-9165	-524	-1735	-294	-4668	-1434	2698	2298	-1333	-5083	-3219	20577	30810	14942	8698	-10606	2760	-17481	9839	-15847	55290	33	1027828	-2388	36077	-4488	8326
10.3683	5339	4418	-25697	3473	-1550	-23550	-814	1708	-744	-6055	-11	-494	2947	732	-5086	-1480	20536	61605	-343	2547	7307	17911	-34498	10791	-18463	57347	4219	1019714	-789	64413	-9419	-2830
10.3679	4551	2553	20421	2058	-3300	-17247	-629	1159	-280	-632	2240	2929	2186	1648	-1503	-1769	20374	40432	248	-10818	7051	16987	7904	5673	-28957	91459	-2077	1024579	-2116	28495	3863	-7917
10.3675	3638	5633	10752	343	-763	-2635	-934	1850	-318	3921	2118	3833	560	407	6719	-2794	23141	32608	22241	13020	3137	29378	18166	-4338	2869	28496	-4983	1041022	757	9224	1544	-12143
10.3672	3246	5610	-9555	-3294	3158	4795	-617	1141	-1294	-3260	841	2777	1076	1064	1918	-3068	22334	20415	30195	26974	-6865	12448	-6961	-2592	18722	-34196	-11574	1069744	3146	27673	-3252	9203
10.3668	5054	694	-15965	-3210	2334	-9912	182	2263	-1533	-6498	-2055	-835	1109	2250	2139	-2464	22891	19866	21907	13481	456	-24529	10817	-2079	2505	-63914	-8083	1065974	1608	12537	-15129	5609
10.3664	1372	-1131	1144	599	-3120	-12000	1167	-1383	-2026	-14211	-1125	-971	2374	2273	-4504	-2247	21714	21035	3849	6525	-3191	3975	24643	-5467	9553	-12265	-6113	1037834	2122	10157	-6145	-527
10.3661	-1107	588	33758	-5375	-3666	-4840	1419	-4123	-1094	-16825	1120	-1218	2280	663	-12517	-2470	21050	19155	753	10524	-6024	10767	17122	3897	9890	-11022	17068	1057022	1017	949	1365	-11648
10.3657	3696	5365	36682	223	-3375	1239	1133	-105	270	-14690	389	630	689	1011	-9492	-2015	24321	44464	18721	16158	-2746	18605	30088	3984	-17194	-16098	9466	1069378	-727	5891	3067	-9078
10.3653	5818	2232	28025	5879	-154	-1208	99	-1075	616	169	200	-555	447	-235	6511	-2485	22853	39526	18132	21790	-11210	45349	36291	5317	-26446	-2771	-3655	1046033	595	30818	-4337	8757
10.365	8329	-1517	47430	13618	300	-8021	-616	-4175	-416	8053	26	-368	167	2	7395	-3122	24153	45084	15614	7587	-7666	17177	26085	185	-21256	429	-9996	1042477	2539	30804	-16155	1111
10.3646	10478	949	67865	11213	-353	-1539	-115	1386	-2196	5277	637	-3407	863	297	3214	-1911	22555	63850	14304	1821	-1232	-12978	46736	1732	-9262	51013	-8680	1048636	1483	53318	-12835	-3055
10.3642	8275	1775	38184	1077	243	-1545	441	2024	-2767	11798	1036	-2112	2647	286	3859	-864	18861	79041	6612	11623	-10777	-2858	46174	5241	-53	46269	-9595	1035271	-553	52495	1979	-4796
10.3639	3876	4750	4594	831	295	-8481	783	-606	-2154	11741	-62	-2235	2214	-1696	-3176	-428	18728	61846	10959	7860	-6960	748	31403	-5032	-13928	16234	-7761	1022551	-2748	33232	1932	-19991
10.3635	3982	4829	-24100	1451	2797	-5731	658	-6627	-1789	-881	-876	-1914	-265	-966	-6832	-1902	19539	45468	27061	-5544	-4477	-40469	9569	-4257	-25948	55032	-305	1049902	-3828	29976	-17807	-20662
10.3631	6400	1897	-15412	778	607	-12000	680	-10946	-1030	695	636	640	1820	-1603	-4460	-2412	18363	18136	32315	13818	-1062	-28212	17294	8017	-41091	8463	13401	1054947	-3381	-193	-11346	-23797
10.3628	9172	1024	8807	-2932	-2239	-21145	-253	-8864	-1105	6694	2239	505	2293	-3848	2202	-3569	20078	18028	21841	21956	11004	-2438	16040	3565	-17449	10867	5231	1073914	-2664	-7823	-1872	-13674
10.3624	4046	1167	13639	-1534	-1600	-8291	-632	-10537	-1870	12539	2085	-496	3642	-570	4777	-1578	22548	38758	8597	24245	-3922	752	16129	-9920	17451	-25530	1748	1043981	-1089	11999	-12091	-10522
10.362	-1208	1471	-1078	844	-1536	-4163	891	-12652	-1347	15530	2282	1431	5103	769	6719	-542	20675	39249	20601	15195	-9473	4659	7370	-14299	22716	-168	-1677	1050278	393	17356	-14479	-8768
10.3617	853	464	19169	2453	845	-8027	554	-8504	-851	9232	1251	-546	4392	-621	2536	-120	20330	35816	14624	3431	917	-9058	29158	-6595	27785	17155	194	1058223	715	16764	-4849	-863
10.3613	203	1811	6342	-4020	4379	-10610	-478	-8163	-1064	9170	442	-1571	1795	-2801	-1380	-417	21276	30235	20470	-4068	2092	20206	21328	-3882	10815	-28720	3283	1034627	-1800	28251	-346	-4813
10.3609	32	874	23461	1251	6985	-6603	605	-3112	-2924	3173	520	-745	3450	-1305	-1376	-597	22037	34833	21816	-12166	2501	42332	-8286	3326	-10902	-13713	-16817	1046434	-142	5958	-7467	-10161
10.3606	-2388	-1545	22983	-1230	3249	-2169	1282	-2441	-3360	-9119	1745	86	2289	-808	-2962	-2283	22315	47440	12324	14795	-2220	26960	9289	-1221	6876	64035	-13867	1059822	2053	-1329	-5584	-9414
10.3602	2598	-1211	-10028	-4166	1523	-5298	809	-3494	-2576	-7183	602	2342	1504	579	-10712	-2625	23786	39299	11451	-908	1213	1695	21399	-1775	18154	48864	-802	1046722	476	41257	-8304	4666
10.3598	3009	1813	-34691	-3264	949	11028	88	-5960	-2339	-7441	-1742	-3198	2233	1629	-12678	-3250	30228	40145	530	-1416	5167	-24366	5343	1357	2217	19235	-258	1058419	-282	52958	-6486	4153
10.3595	2888	2682	-34249	-4224	2039	7352	-136	-4419	-2372	-7384	-687	195	2459	2879	-7267	-2849	30863	27350	-9578	2728	19738	-36640	34884	-2992	-22265	57926	-16156	1067489	-838	26777	-5750	9575
10.3591	4929	154	-9325	-3698	1938	-2766	-825	-1942	-2861	-2325	0	1255	2685	2046	1371	-2704	30087	22447	-11341	-1804	21612	-37520	7828	106	-20915	120587	-13898	1042663	2546	32797	-20057	10012
10.3587	5427	-2477	-19000	3100	1926	-11715	512	-2598	-1622	4206	654	787	1938	1636	3789	-1915	24549	4926	-2069	12505	1483	-27075	-21996	963	-8024	77845	3057	1040666	4118	21621	-26710	8109
10.3584	2251	-2480	-55576	8628	-827	-10280	428	-3517	-1586	-5164	-262	4656	3772	2067	10115	-676	23919	4653	17998	3586	1403	-604	-7836	-2253	-3137	71745	10597	1024254	2874	-17560	-26403	2832
10.358	3	1962	-46356	9911	392	-76	-581	-4002	-1994	988	112	392	3928	3413	6958	-1884	27470	-9511	16820	204	16951	20108	-16886	-575	1703	68459	26440	1018079	1837	13767	-9487	-14566
10.3576	2642	4190	-29569	14021	777	-7587	-501	-2305	-2076	-1883	1058	2996	2487	-3	2700	-1113	27097	-26016	7215	3342	16098	18941	28673	3442	8480	23543	10890	1004657	4147	2110	-9160	-10036
10.3573	4030	-1583	-21393	13593	-2010	-3534	344	-2677	-2090	-3724	1828	4675	140	-1937	2739	-1467	25535	-16567	6782	17408	1964	19871	48915	9719	-6148	52074	11100	1024177	5911	-8314	-9424	-5312
10.3569	5757	-6285	-1344	-1281	670	6868	250	-6089	-1507	2858	50	7710	367	-878	655	-2780	23540	-8369	13029	26004	-5993	3276	28734	6555	-14959	51986	4690	1032444	7544	-8925	-273	-9902
10.3565	8568	1121	575	-6782	738	8137	248	-6162	-1834	6772	-757	8305	2425	-1393	2372	-2858	24050	6302	4062	28213	-13262	33249	15656	1215	-19345	34369	5322	1037474	9550	-21490	6953	-2242
10.3562	6564	7013	-20743	124	-881	-6025	27	-3683	-1759	-2734	-1485	5091	2343	1266	361	-3674	24648	19410	2446	18127	-12806	39977	14432	-304	-8272	67191	14863	1053351	8639	-32031	789	8953
10.3558	6748	7879	4839	1	-255	-17863	-583	-1752	-1432	-7272	-263	5310	1123	1991	5646	-3512	22409	27920	2132	7640	-7771	417	2845	3497	2192	117159	19684	1060135	5797	-18762	-13425	1338
10.3555	6971	4710	25226	3948	936	-5140	-639	-5189	-1271	-6470	-106	4657	1254	717	4664	-3953	23782	11830	6887	-1045	2215	-21827	26720	4466	-5920	90733	10902	1047583	4658	1714	-25790	-25210
10.3551	6617	5548	37919	7913	926	158	49	-3857	-996	-8097	-1157	7877	851	-684	-1620	-3490	28195	44185	10516	10815	-6056	-21086	26859	6106	7058	-19945	2975	997188	5378	24242	-8178	-34187
10.3547	9439	5730	40394	3728	1622	-4801	-20	-2405	-1979	-5235	-581	5620	2292	-330	1198	-1117	26361	89732	9168	29960	-1548	-20995	6940	6069	-2683	-33626	1131	997085	6106	34808	-16732	-23569
10.3544	8797	4948	39400	44	6298	6092	-863	-1311	-1853	-3915	1080	597	3492	-519	5239	-952	26984	68555	9309	18710	-766	-6600	-3763	5530	3504	-22187	-8491	1023172	4980	40548	-22759	-6189
10.354	7862	3823	10671	235	2504	5718	-167	-114	-2160	-4152	812	82	3152	-1350	9370	-2185	26532	17795	8027	21143	1021	14771	2497	-564	18831	-2612	-2072	1010694	3081	26238	-25087	2898
10.3536	4933	7643	22999	126	337	6919	-849	-2499	-2254	235	-187	1513	2386	-837	3926	-1179	24287	5362	9359	31156	-2597	3863	22317	8462	-1574	-31139	-10245	1014664	813	15806	-27117	-1673
10.3533	609	3577	5688	3615	3754	18182	-673	-479	-1719	-2846	-1892	1704	2772	-572	-3323	-974	28044	18656	7379	25509	8697	-3843	24915	6562	-24045	-61622	-5512	1020878	-160	23190	-8724	-8820
10.3529	4050	1982	15034	6982	2811	9927	12	451	-230	-1242	478	2300	2242	-497	-2870	-1941	27265	28823	13007	15416	-2859	-17058	8247	3396	-16095	-9188	8630	1039362	-1395	18833	-883	-2308
10.3525	2975	1268	44129	9496	540	6175	-90	2687	-113	-1874	143	1277	595	-804	-1600	-880	24867	52890	10689	14123	-3067	-25077	-14629	21	-8428	32266	14422	1055507	-416	20803	1200	-13189
10.3522	5347	5311	32628	11274	1588	6240	-361	2481	-815	5497	382	-1318	-168	-1295	-2224	-2061	22871	40857	11744	20675	-6225	-45093	-17920	-4869	-29668	30298	20412	1081492	6214	16216	-3500	-25581
10.3518	6434	3034	43357	8579	2458	11908	499	-131	-1032	11920	1820	-463	98	-1439	2230	-3164	26140	33140	14790	13831	-7453	-48823	-25027	-7888	-41920	-2753	10396	1078897	9233	33769	-6591	-21153
10.3514	1743	-1611	56856	7767	1151	9612	540	1238	-1976	9973	851	1085	911	-100	15274	-2036	24866	26362	8037	6783	-15763	-26833	-32115	-7750	-48029	-48363	6979	1058005	6470	42110	-2321	-7741
10.3511	1386	-1036	70219	4700	-1863	10679	392	-349	-2760	4147	-279	868	-405	-437	15885	-1560	25099	38706	4584	10913	-21406	-12907	-22649	3425	-44238	2133	4302	1060972	3588	13064	-1819	-2771
10.3507	1020	-476	29150	-2748	-1287	14730	1006	-1160	-1653	-1237	-1972	1980	-1812	50	-221	-115	26934	10552	6005	12602	-3438	-6806	-19935	7948	-44949	3935	2802	1087833	1999	7186	-760	-21380
10.3503	-2026	479	1257	-1568	-1799	16932	1028	-1044	-287	-5053	-2072	2289	427	-1492	-8395	230	21738	-684	2109	23599	51	-4870	-800	10952	-58436	42557	3736	1061187	1099	27973	1854	-17886
10.35	-1163	-1641	14262	10106	-68	20210	360	-443	-517	-2052	-1626	1130	410	-1135	-8220	-278	20080	14008	4576	11975	2054	6370	24848	7940	-53246	72807	7952	1058934	-1295	52561	-8726	-9946
10.3496	-620	547	-7773	8732	2784	6039	768	179	-747	-3119	-967	3796	279	66	-9659	-1786	25495	-9419	8443	6488	-3836	7134	34267	6631	-59935	31151	2826	1084495	-1312	35133	-9702	-7224
10.3492	-464	388	-9884	-1097	1454	2020	1418	2129	-2085	-4254	-267	4846	1015	-2272	-11019	-4438	27419	-24302	14215	9459	-1567	21791	-717	8660	-51141	4780	-3464	1080462	193	-8569	-7283	-28766
10.3489	1504	122	12011	-4851	847	-2251	690	-83	-2659	-5163	-1613	4969	2481	-1706	-1386	-3017	25411	-2793	9767	12915	-4023	36272	-8079	7186	-42837	-6783	-8339	1075134	3988	14834	-20283	-27659
10.3485	3005	-152	23411	-12253	3947	-7952	-346	-3130	-2541	-5767	684	4233	1880	-64	-4128	-2103	24923	10913	7020	21013	-11472	16863	4792	859	-16129	-24906	-8370	1057159	2600	27927	-9926	-23979
10.3481	3110	-1329	25979	-3324	6373	12939	-376	-404	-2995	-3865	2784	2559	2524	-905	-2890	-3029	26220	21673	1211	14101	-179	13691	8765	-2608	6426	-49600	-8471	1047185	270	26976	550	-19031
10.3478	1804	1357	33893	-3321	4945	4880	791	-1232	-2873	-7485	580	1356	3420	-3334	4538	-3123	28867	8764	1882	8980	12759	92	33929	-6939	-8207	2425	-2278	1040648	582	38188	-7727	-7317
10.3474	3243	1604	-3275	-5102	4675	-6823	1040	-3679	-1941	-4594	-2115	-587	3142	-4558	615	-1617	24488	6365	9190	-689	8286	1106	24211	-261	-41859	-9150	-6639	1030010	2940	53030	-11807	2675
10.347	4011	-214	21536	-4974	3607	3237	646	-4383	-1803	-3920	106	-1159	2462	-2709	-1729	-1717	22437	31186	16655	-8224	18125	18439	3962	4959	-51605	-30430	-5544	1023009	1695	37530	6564	-8628
10.3467	5551	330	18180	-8084	1090	7844	1357	-5710	-612	-5964	3382	-2343	1645	-2209	-618	-2229	24291	56730	24397	-399	7223	38324	-14956	1199	-30112	-8928	10562	1022771	3457	29156	18043	-6761
10.3463	6210	-156	35022	-4441	3134	27188	1056	-2293	-723	-10653	2855	1102	2621	-2498	2587	-1337	24682	45524	22371	4905	10818	27459	-13984	5044	-15486	-10011	14689	1029060	4883	24572	-747	169
10.3459	5334	2881	31449	3490	4915	18985	672	965	-1721	-5007	3474	2712	3389	-866	2892	119	21094	33207	5330	9064	-6441	297	-31214	3302	24800	12140	19655	1024698	4692	53276	5061	-874
10.3456	966	3677	31299	1719	2495	-6834	-104	-1984	-1621	2090	1446	707	4600	-2267	8382	-660	20522	21150	3728	3862	-14068	-25350	2418	568	-4391	-17314	22079	1044301	4014	45280	1641	-2066
10.3452	5550	5554	32656	-7193	655	2563	-1035	-2247	-1178	4126	295	-800	5259	-2798	3974	-187	23028	20029	-3388	-1170	-502	-2375	22117	8058	-28980	-13922	27155	1043004	3259	76097	2054	-1200
10.3448	8334	3308	2600	-9292	2532	-3377	259	-2375	-1461	-4487	536	-1170	1637	-1471	11368	-1029	26506	-5350	-1329	3517	-3647	-13069	34980	7383	-25803	-14205	19672	1061679	1356	72527	-6081	-8298
10.3445	4294	1994	33082	-369	841	-14825	394	-940	-1776	-12730	-395	-456	122	-1755	5515	-3284	24559	6185	6743	5677	-202	-5455	41581	3068	-40819	12275	22344	1104964	2512	44368	-8868	-10937
10.3441	5830	481	53096	5694	-51	-20555	-1016	369	-1157	-12217	-428	2340	-51	-1089	-4761	-1590	24720	17278	11373	9393	-8330	-17214	29377	-1735	-30131	81322	13635	1067644	5265	6333	-6587	-5532
10.3437	8020	727	29861	457	-103	-16774	-714	-783	-396	-11758	-226	-354	877	-160	-5238	-1061	19658	1707	10470	9159	-6549	-7817	7159	-5861	-36099	100735	3	1033733	3545	-28989	4615	21787
10.3434	4188	287	4787	7732	1301	-2362	554	-63	-161	-4109	380	-1176	3804	-23	-2031	-2066	19664	8641	1211	17371	-13318	-13653	9513	-3817	-11817	63450	-4660	1050043	-647	34697	4000	15007
10.343	7133	-1038	28342	5052	3386	-1383	917	-425	-1206	-1567	2445	-2506	5588	-2251	-130	-1847	23884	25286	4494	27966	-26184	-14211	24494	-1785	-1797	44481	-5821	1037799	-1990	44963	-6042	-3992
10.3426	6833	1371	30881	-1617	4959	-16144	298	-45	-2553	-4104	114	-6176	6957	-2664	-4492	-1745	22322	13242	13664	23057	-15220	-11425	23729	-2832	-3021	-8403	-6004	1029404	-533	33529	-6913	-11177
10.3423	6656	4782	33293	3022	1903	-24738	617	2487	-1264	-4664	-658	-6976	3644	-1251	-7301	-2061	21184	23563	10244	15390	-15217	-14235	13188	2969	-1088	-11217	-17853	1033167	4224	22628	-9825	-4757
10.3419	8195	-1088	28636	1348	2340	-7132	635	2667	-1241	2878	-1685	-5709	1741	55	1436	-2914	26209	40779	17590	31826	-14975	2954	2171	6464	-29833	-23642	-14106	1043304	3421	4075	-11311	5723
10.3415	7153	1418	30880	1157	1205	-3476	202	1028	-1688	5012	-3143	-5625	2366	-1428	1594	-3652	28965	12233	23963	42315	-3855	22585	12085	6361	-38416	-2496	-9229	1070237	1022	2361	-8221	15057
10.3412	-1280	3010	22423	-7343	257	-3290	393	-1639	-1149	4021	-2981	-4430	2153	-2123	4809	-2543	28611	2130	21989	35967	-6809	40676	-9054	15803	-52867	43496	-3079	1045158	-1498	-5525	1559	3352
10.3408	3387	2964	23117	-11799	283	-6548	404	-3011	-1583	1418	23	-1131	972	-975	-2818	-1442	31851	-22451	32519	25713	-13608	28602	9208	9982	-49657	-6191	8973	1032474	711	-1601	-5567	1094
10.3405	3800	6166	23289	3289	1278	-15345	1831	-1288	-1363	-276	-575	546	1957	847	-3268	-1972	29326	-4215	46249	39879	-18659	23523	13184	11008	-15135	-27963	-7811	1036334	2455	12041	-1294	-888
10.3401	2201	2541	9267	11660	2629	3314	1373	-3028	-1081	1126	-2118	3332	6075	-679	5789	-373	23710	2438	35362	23810	-24999	29820	13789	8314	-7610	-82454	-16814	1071122	1919	27386	24602	3470
10.3397	6823	853	-17349	2502	1173	22866	1485	-3164	-1401	6808	-2293	587	5764	-21	11991	349	21694	-11912	9056	-351	-19925	22371	5446	2834	-13029	-99795	-16951	1071229	102	67730	16562	9193
10.3394	6100	-1050	-12130	-341	538	8928	895	-2125	-1475	10320	-1853	2282	3897	470	12809	-719	18873	3063	12064	14063	-454	13458	7438	3081	-35059	-20903	-15249	1029196	-5275	40868	6991	3437
10.339	935	215	3250	7372	4102	-12301	471	-2898	-2387	-3638	-2612	3730	-470	-2177	17180	-1636	22005	32090	-1768	9014	2410	-27680	6069	3374	-16560	38338	-13592	1008432	-1833	19647	13528	-7345
10.3386	2407	2293	31273	6154	2925	-17139	1652	-3174	-2119	-16200	-1164	3136	-865	-932	9614	-1678	20085	41863	2001	-3339	-11052	-17200	23089	6768	6326	-11573	-5127	997069	3317	19633	6879	-1476
10.3383	4005	2215	28286	-1287	557	-12143	1676	-4202	-1805	-11240	1243	506	1287	481	4077	-1805	17471	53977	37171	768	-6085	-8173	34425	7164	-873	-32014	-3376	1005495	3272	18687	2549	24517
10.3379	5003	3502	-5470	-2163	-1194	-7503	1420	-2594	-2630	-9869	978	1650	757	-673	8204	-2551	21107	48454	40891	-2411	-7150	-5573	41103	2507	5374	31692	2006	1010476	77	38898	2149	27820
10.3375	4462	1407	-7017	177	1837	6505	1022	845	-2312	-985	-67	4983	3517	-2119	7295	-2285	23775	25783	16325	10302	-4594	-25766	37647	-4198	-13402	37041	-4973	1023960	-5472	25731	-10105	15477
10.3372	6869	1940	-35673	9027	4629	15216	-352	3547	-2322	9476	-961	9495	4409	-2278	10186	-2324	20914	20838	8597	17769	-2574	-10925	-7348	4341	3955	-6872	2901	1021403	345	8001	-6618	4146
10.3368	4000	17	-17891	7137	1921	12670	308	933	-1615	4391	-146	6485	2948	296	12457	-2114	19339	-8803	6302	14577	-523	23582	-957	6455	-4954	-2761	1085	1026703	2674	-1733	3500	9336
10.3364	1711	-1754	2572	3815	-1368	25279	768	810	138	6065	1126	3003	1909	1153	5553	-1395	21479	-785	10925	18816	2314	43735	-2721	6154	10985	35417	8592	1014111	1331	-43708	-6808	4764
10.3361	2906	-2543	11844	-4001	186	15438	24	1130	-120	2186	-170	-649	1529	881	1448	-921	24458	31383	8243	8594	-540	45859	-30934	11270	12353	75653	-3066	1046302	2304	-15664	-6173	-9246
10.3357	5618	3152	17084	-6047	1711	8627	670	156	-449	-3283	-1283	3063	563	743	6713	-1726	25260	-1038	4009	7739	5040	10608	-4305	8331	-26299	50038	9362	1063332	5749	-11726	-7355	-654
10.3353	4175	2020	-10159	-4044	3178	5550	-111	-1363	-581	-4234	-3447	2413	1484	-626	1142	-1462	23825	-11510	20654	20904	9854	30832	-7703	4467	-21602	64112	17659	1067165	4909	-3675	-13660	1854
10.335	2337	3687	-43081	-1570	-470	4670	-168	-2594	-1083	4512	-2975	1393	3168	-2638	-1961	-2590	23863	-4494	20678	8114	512	46737	6321	5796	-26295	22170	12798	1039469	-1493	15259	-6998	-17231
10.3346	3300	1096	-46412	-5971	-799	12388	-108	1614	-1281	5115	-2652	6651	4003	-398	6188	-2272	25560	9734	11493	11030	956	24673	-11356	5761	-22996	33733	8047	1045762	-773	36423	-5276	4070
10.3342	-193	2483	-8379	-7180	-1826	15026	17	1396	-1530	-3277	-2560	4967	4052	-179	7230	-1274	23634	41343	647	24953	3374	25631	-36222	12537	-25842	4335	-1614	1043825	747	29916	-1784	-1065
10.3339	-1329	96	-8646	1727	798	20725	-196	1022	-590	-1809	-2090	5350	3981	-1316	1392	-1919	23937	54549	5284	20693	3420	36273	-30620	10941	-41125	34614	2376	1037733	1751	23292	4615	-7337
10.3335	-108	2705	-979	3235	3425	11353	-419	704	-844	3340	-2926	6293	2869	-2373	-2123	-2435	23139	-3055	10630	10607	8747	37021	-21685	891	-44097	68442	7529	1035945	635	30726	-8430	1655
10.3331	685	4952	-5758	6398	1020	1581	213	-3486	-1042	4317	-2063	2661	935	-1462	-5311	-1811	22569	-3845	15353	-4943	171	43825	-34900	8179	-30869	43677	13318	1054694	3061	59301	-20659	-690
10.3328	1949	3203	-39045	6284	-1965	-6747	217	-2980	-75	4569	281	2161	-57	-282	241	-1725	25948	23409	9358	-5136	13313	3147	-35856	5893	-29692	62423	26120	1069504	796	66405	-12727	-7954
10.3324	3424	1061	-16744	2778	-1278	-9983	503	-399	-1179	7486	1259	3287	541	-1527	1662	-426	28422	11300	8514	-3914	19323	19852	-14509	2814	-30594	88041	17006	1058492	4925	56835	15041	-4521
10.332	1668	2339	-10061	4071	2760	13300	357	2006	-1279	6253	416	7748	-110	-279	-1851	150	26258	14667	2611	-10186	17228	18741	1415	4475	-8425	32140	28397	1039138	10780	31555	13491	1402
10.3317	1418	4277	-11077	-1239	917	11863	201	1792	-1188	1652	-817	1043	1510	-647	-2451	-141	22201	48758	10533	6620	49	34339	-7752	5532	-11873	29722	31362	1052344	5419	39773	14985	19129
10.3313	-1861	2302	-23046	-1669	-1647	-5868	886	2252	39	-1672	-242	-867	1415	-1912	116	-655	24972	37501	16923	12085	-4641	20050	3359	1215	-14013	39113	20685	1026667	1505	58686	8438	16767
10.3309	-4336	2136	-374	3903	-62	11177	530	699	61	-3437	-532	2919	3903	-1478	-6879	-1525	26456	11569	17170	3363	3594	802	3033	-3789	-43213	86262	14282	1052376	3072	62749	4191	11728
10.3306	-1980	3227	45246	-4998	2092	8472	-32	-223	-758	-2279	-1630	4027	2862	-108	-10541	671	24527	363	21406	9433	7511	20617	16179	-8422	-27817	123354	-3137	1055373	4156	18821	-779	6844
10.3302	-963	7343	59559	11624	650	12548	-221	-4642	-730	-4825	95	4484	3678	753	2571	-507	19409	13274	14446	7237	18674	4179	14694	-4822	-35339	89485	-15470	1045702	430	-1340	4145	12524
10.3298	-2961	6813	60269	8718	3528	18617	-443	-1743	-1153	-7551	3565	2152	3430	-692	5648	-547	21464	8082	8482	2647	25168	3434	19226	-893	-54038	86537	2012	1046485	225	20026	-600	10421
10.3295	2012	3437	46274	-269	2905	17799	-1069	-4523	-787	-7196	5191	-2977	1185	-2074	5330	-2150	21634	36995	12716	18180	-2566	9773	25248	-2511	-61212	77995	20362	1040378	3917	29346	-1942	1132
10.3291	3193	3589	59679	-602	2916	15292	-405	-5009	-1341	-1287	4975	-839	694	207	4548	-2345	20581	49114	34445	20947	-8571	12201	3531	-1157	-62487	84989	19275	1057343	658	8048	25746	-16960
10.3287	2517	4102	46321	-3171	2965	16420	-119	-5804	-627	3941	3927	4474	2679	2907	4137	-3196	21293	31956	29310	803	-8005	26438	-21188	-667	-30905	103838	22106	1069302	4370	1846	20923	-18623
10.3284	5352	3318	37609	-3244	3143	8829	-1096	-3783	-709	-4886	3070	7141	3663	2331	5197	-4041	19133	26149	23945	10375	-12927	17639	-46971	-8862	-30723	125627	11831	1087085	5207	16738	-1094	-1372
10.328	7701	4105	44993	-3556	3099	5064	-1092	1304	-864	-6303	445	6741	3670	711	6679	-3745	17573	40457	30373	17544	-12035	3548	-55736	-14451	-13692	84737	7813	1089900	4174	10543	-3232	15008
10.3276	3871	4753	53495	2324	4284	11818	-717	3568	-1421	2429	147	2295	4052	-456	4141	-2950	18919	1716	30733	7074	-9581	-15301	-23701	-5989	13574	30539	7781	1068691	449	14596	17220	24912
10.3273	4090	5394	42989	6901	2831	-5297	-446	1301	-2096	256	1451	-5079	3756	-1700	2515	-2743	16309	6899	30982	14165	-1061	6571	-28169	-3683	11783	-23821	-673	1050740	720	7131	10190	7285
10.3269	3959	976	37385	5374	232	623	676	-1776	-1743	2932	-988	-3540	4291	62	7758	-2161	19576	48190	12326	10872	-3137	-11255	5489	799	14763	-39900	318	1047285	3032	4277	-15643	7116
10.3265	3577	3402	50329	1777	-2065	-1726	1170	-1238	-1470	5462	-532	3077	4040	311	12230	-783	21087	64855	15485	22714	16935	-14801	27715	3234	2485	-146	7420	1042909	3309	22571	-17581	9719
10.3262	6092	974	32775	4559	-5599	-7084	110	-1544	-721	1115	-26	2154	3357	-9	6573	-805	20286	50321	19153	22061	13222	-33419	-5758	-4489	4849	-8267	8128	1045038	163	27610	-762	3071
10.3258	4877	3617	16696	10486	-2506	-4902	-225	861	107	-750	-760	3322	2669	174	4924	-1885	24312	31203	11089	18995	19535	-30265	-39086	-1733	-8581	40312	12161	1046683	205	25933	18263	-2804
10.3255	3918	5175	32712	12062	1211	-11155	-102	418	-1090	-364	-709	2200	3191	198	7107	-2070	22573	15620	9871	38167	9562	-14738	-25528	-950	-10217	66510	1714	1026366	2941	37104	25527	9772
10.3251	9698	3403	58529	7375	-2004	2460	998	4076	-2509	3038	-1118	-367	2849	-564	9237	-1718	25002	27021	3168	35592	2258	3126	1285	-734	-25595	44164	-682	1064336	2868	11748	19976	5408
10.3247	8507	-1042	65290	-1287	-3874	18514	982	9649	-2528	9937	-823	0	2456	121	6328	-2417	25712	-396	-5191	31412	3050	18358	-39457	-5786	-28432	4328	-751	1092009	6371	-350	2684	-10878
10.3244	6342	-1389	56476	-1954	-3012	9199	1098	3399	-1713	9177	-293	4142	391	441	8423	-3716	25697	-5413	-4457	34351	2486	22156	-34029	-15949	-29154	13136	-521	1066370	5326	13060	8337	-21313
10.324	2937	2084	33621	-8153	-3303	21692	823	-652	-996	11421	900	6661	-889	688	3303	-3027	23429	16638	-1670	36435	9213	21517	-3830	-11096	-11174	86617	5447	1077371	4479	33192	25726	-19125
10.3236	3963	1589	61480	-12484	-4306	13265	1602	2551	-1212	9681	0	3814	-190	-435	4657	-3265	20575	18023	-11960	33202	12088	41985	-13763	-1204	24307	29838	713	1062769	3330	49710	11456	-6844
10.3233	5679	4614	50158	-4438	-5950	12367	1541	-356	-1381	13070	-1052	1662	67	-180	6284	-4003	22168	10451	-4908	20324	16649	54114	36082	3082	-1811	33636	6446	1039611	3451	50987	-5183	4517
10.3229	4115	2707	43059	-3638	-4998	15341	753	-2850	-919	8470	-170	1036	397	300	532	-2384	24536	8808	-2047	2624	26482	28038	62668	1686	5124	34178	7756	1037029	5652	26406	-18790	8931
10.3225	2637	5397	71161	120	-2025	2703	606	-1248	-1549	8446	1475	4239	-1275	146	3705	-3217	24061	8856	6755	7394	18789	37990	50848	-1296	12977	45459	13582	1028930	5379	24018	-8897	-2698
10.3222	4379	111	19444	1346	3371	-6218	1323	1201	-1770	10892	2291	6219	-708	1275	-4050	-3490	24022	13999	18028	18876	-4153	37429	23683	1676	-20273	3840	12562	1001771	4663	34338	895	-20036
10.3218	5576	1430	17949	-1583	5950	796	1877	3253	-1040	4161	2859	4198	1959	1108	3564	-1259	25258	29596	22700	15527	-5548	8325	-34914	3334	-27013	55855	5605	1001967	3412	22124	2058	-25471
10.3214	819	1766	34733	2090	4948	1591	1179	2487	-935	4232	3248	7171	2945	-368	6081	-1648	20299	-4108	30907	7589	-3449	3192	-27216	-6990	-7983	140893	-3671	1016057	4503	6169	4927	-11661
10.3211	449	2429	39908	10652	2136	-8028	1017	690	-953	8731	3042	7037	3106	-1028	2643	-3118	23649	12827	22839	15722	-11603	-9324	-29007	-7595	-18357	118701	-6658	1010032	3039	10663	-7	4371
10.3207	557	3797	10610	2317	-297	-14483	573	-113	-162	10492	1141	7149	1888	-825	-5214	-2502	26132	16647	13731	12019	-3363	-35721	3883	-15114	-19133	107703	9506	1002300	4198	-6812	11941	8177
10.3203	-1437	-719	-9432	-2369	2557	2834	120	-2132	644	-545	-501	4369	1306	-2235	-3448	-1524	25733	13760	10325	19314	14004	-3451	26757	-13309	-15003	150422	13102	979550	412	-23541	16852	8831
10.32	481	369	-12319	-3877	2113	2022	-503	-1911	-250	720	562	-1644	2271	-2824	-4635	-1418	21845	28855	17271	25211	0	33792	15144	671	-13667	153418	14109	970804	3099	4660	11455	10240
10.3196	-2015	4176	-2677	-4405	-236	-16976	-320	-779	-1208	5698	74	-3646	4045	-2359	5315	-3224	20044	38848	2911	20961	-9962	39052	-11921	9336	-13846	79510	1698	1006753	3392	25394	16696	19514
10.3192	-1501	3836	-9864	-262	-1220	-15115	-253	1493	-668	4546	-239	2040	5518	-2210	3044	-3204	20856	32300	9492	30704	12742	20999	21327	5493	-5811	37509	-3700	1007038	1614	20681	-4932	21354
10.3189	2216	5696	3849	-9273	-3760	-7071	-151	2209	-117	6831	1749	2201	6352	-1964	7645	-2860	19242	14906	7246	31688	22711	49102	-20846	-5410	14210	-23902	-7641	1018793	1505	45155	-5227	12496
10.3185	4781	8069	2203	-1774	-3112	-9714	221	2719	190	7753	1787	7257	4592	-3364	-793	-1986	21722	32458	7499	23259	9789	52479	-28152	-3115	-11360	-25619	-21543	1027218	3996	41918	-1569	3202
10.3181	8158	6243	-23519	-4043	-274	-6768	262	284	425	10937	60	1151	2269	-2356	1886	-1692	21081	49665	-2096	23755	-2779	19421	-3010	1817	4988	-12066	-7862	1025837	3542	18893	-18994	9239
10.3178	6358	3002	-3466	-2818	-1189	15293	791	2463	631	3914	1477	3436	2455	-1701	10765	-2653	20626	42097	9908	26892	-10518	47665	-9441	1121	34868	-2360	-528	1022183	2147	4611	-19272	11312
10.3174	1835	461	29909	-1483	-3889	11283	1175	263	1282	-1984	4277	4560	3694	-1180	2845	-3051	24691	23098	1679	22914	10928	62338	-17921	6294	3986	-10906	-10218	1032701	3378	22698	-6324	1577
10.317	2150	-157	28897	-10373	1265	5615	823	-4478	815	-13152	2816	2797	3018	-2317	-3015	-2465	24306	27354	-4864	22703	4541	70856	5805	4334	3341	667	-10727	1025658	2246	30155	-12215	-6681
10.3167	2570	1567	23659	-1564	3283	6839	-11	-5337	-758	-7910	-23	-163	2228	-964	1990	-1357	25578	53102	1189	17655	10932	57306	16127	-822	-28794	27898	3560	1033178	4811	20084	-14284	-1560
10.3163	26	2424	19019	1362	2148	2468	51	-853	-570	-4685	187	-1308	1351	-182	3538	429	27489	48315	15345	13307	7340	42467	4533	7656	-47528	25502	20226	1028879	7112	34913	-15494	15721
10.3159	3327	5568	11799	-3850	3816	13279	803	2045	-31	1980	376	-5453	1732	309	-4083	-508	25826	28070	23288	6582	4796	6355	-22218	7741	-26744	72764	18561	1025520	9772	36488	-19081	-3145
10.3156	5499	5220	-14646	-7184	3601	19861	365	1056	24	-219	207	-369	962	1401	-2163	-1250	26993	8308	30366	14094	7776	-7933	-25380	11486	-43092	88022	27562	1012677	10327	17530	-21686	-7180
10.3152	6197	1189	-7203	-2266	3755	17542	168	-1666	-250	5591	-401	2734	1409	668	-317	465	25756	341	30530	18738	3272	4641	-19620	4896	-45220	23190	15224	1030702	10632	5406	-10344	13665
10.3148	9136	138	32589	-1516	1473	8126	196	2597	-1114	3055	-50	-2006	1614	1595	-3967	1078	26034	7651	34415	20374	-3956	288	-1408	3858	-49112	11944	16876	1025624	5111	-9198	936	8429
10.3145	7568	-255	13848	-1460	618	-249	708	6312	-615	-34	1595	-1303	2658	1055	-1669	217	26642	-2661	34847	14546	6721	16081	5949	11661	-46918	-3101	12314	1042160	4833	-816	6465	8201
10.3141	4795	83	39298	8378	-3058	14056	626	6364	-657	-4643	321	2844	1940	116	4158	-2381	27595	22568	26112	21045	2618	24247	-17196	11172	-21996	5861	-397	1028921	6091	3850	-9985	15391
10.3137	6861	1044	8670	5337	-2035	23089	713	1251	-862	-3840	-215	-34	2492	74	10180	-2845	26271	34975	4091	20789	4746	44560	-38943	5855	304	-2802	-10281	1029250	8430	12862	-10444	5993
10.3134	5368	5017	3762	8988	-1771	7760	-51	-5062	-1482	3010	-992	3306	2359	-2214	16359	-3208	23204	57405	99	15128	1667	52914	-47996	-4215	-5638	-12388	-19584	1033790	5407	8271	2228	1911
10.313	1708	815	80	7674	4251	6220	-91	-3783	-2588	10257	1695	4788	3253	-3154	11103	-1276	20590	50644	9126	21852	14754	16647	-44276	-3467	-21865	-27520	-9450	1045530	2059	-12438	-1974	-6110
10.3126	3369	-541	-10467	1180	4618	-1103	240	-1196	-2525	1837	5840	3500	4252	-2577	8435	-1934	21568	41330	2963	17955	27031	3522	-23788	1101	-1889	27506	-8528	1045129	-442	-36301	-29816	-9255
10.3123	6697	-413	-1896	569	5529	-15315	661	-2631	-1763	-3829	6452	-1861	2878	-1653	7856	-2978	22893	29727	-15957	9986	25963	21399	-14809	8027	-20375	6175	826	1069828	-153	1308	-26574	-5082
10.3119	5900	1007	-17627	7966	6907	-8650	391	-584	-2021	-3016	5604	-712	1865	-892	1046	-2938	25211	21840	-17867	2519	1808	31837	-30761	3210	21610	-23009	15243	1068393	-1013	24461	-7961	-6426
10.3116	3612	2270	-2520	8477	2038	-6541	749	-884	-609	1593	3981	-569	-4	-1101	3750	-3024	22994	41904	-6338	9452	9410	18585	-4829	-2601	3809	-70752	11597	1039291	186	36345	6160	-4584
10.3112	1781	315	-8764	-2698	1669	2735	879	-1817	-730	-4607	1870	75	499	-1360	1842	-1563	23578	20606	5733	21082	23644	-5707	24853	-2190	-13702	-46644	-1760	1021974	1999	47858	11782	-553
10.3108	1064	9619	21537	2879	84	11034	1311	3011	-560	-5141	1734	-874	1732	88	-4836	-1923	21810	10490	6648	14855	15730	-5940	75256	1601	-27041	4108	-242	1036007	1513	72161	8020	-4085
10.3105	2742	8190	42437	3052	4915	10201	507	4375	-703	-985	2662	1352	232	1311	-2118	-2997	22257	27309	16807	25361	-869	12662	50002	3779	-38450	77290	-586	1034943	-2969	54785	-2070	-16364
10.3101	3333	-1022	46712	-399	4365	9246	1591	-514	-1454	5327	3138	3099	1134	1161	-2025	-3243	21602	49800	24782	24095	664	18707	36041	1391	-40276	105901	-16197	1045554	-1997	40684	-3843	-24218
10.3097	275	-2959	7624	-4487	2574	1717	2581	-1695	-1912	5704	1356	-57	1648	713	1699	-2294	21416	47111	19026	-5324	11559	-4040	45614	-7059	-59363	83238	-7070	1062467	1966	7982	-16358	-13456
10.3094	2451	2695	8140	1564	2081	-127	2780	1046	-2022	958	-1395	-2395	2309	2621	-680	-1067	22443	23165	17267	5230	17405	-29537	24123	-4530	-48821	16916	-11402	1048375	804	640	-12740	-8949
10.309	5049	3091	11987	3963	1766	7995	1724	5021	-2330	3146	-760	-4392	981	255	-4336	-859	21949	16412	27702	18251	910	-22151	30563	-4871	-55565	-15302	-18792	1029891	3532	4053	-2785	6859
10.3086	8079	1627	9407	5363	5153	7158	983	3614	-1540	7438	315	-2380	2213	-855	2103	-2798	23218	37409	34754	-2893	-3623	2272	10535	-12599	-33709	-43561	-17257	1045123	1374	12529	7616	19159
10.3083	3532	3417	8793	3582	3546	10153	1785	-1441	-1940	11	1222	-3733	2299	-36	-410	-1487	23382	17259	23124	-8365	-6200	-1909	15370	-11266	24958	-49699	-9338	1066982	-2805	36150	7771	11724
10.3079	1322	6705	14540	-2299	1967	20406	1158	-4109	-2972	-7419	-1794	-2953	1518	334	2400	-216	26435	6533	11654	5701	-2513	12328	38331	-7354	9700	-23972	-9845	1079686	-1141	44519	-3641	5783
10.3075	-234	2150	45769	-13882	790	17832	43	-5846	-1281	-14	-89	589	-753	1608	3399	-731	26889	3772	16147	9221	-9554	15062	11816	-4563	26376	-7838	7674	1066022	-495	58407	-10051	15789
10.3072	-2870	-1445	53444	-9890	2765	16461	490	-4876	-228	436	2625	2054	336	582	3791	-2303	27305	6193	12278	2723	-20798	-3113	-21093	-3190	34820	28685	7487	1033527	-4114	42695	-12192	7951
10.3068	-1192	2420	33400	2442	-2334	8527	1890	-3902	-542	-1601	1249	1672	4119	-442	2731	-2956	29368	33724	7925	2495	-5901	-6955	-26131	976	34165	70692	3477	1025044	-6557	27087	1699	7264
10.3064	-6263	5300	32825	4204	-2579	3857	1015	-3239	-1762	4631	544	-173	2879	1898	9855	-3719	30825	44802	6028	6546	-5821	-12030	-13550	-107	13337	42812	8824	1009878	-3111	40865	-6538	5501
10.3061	-3805	12510	35847	2163	-2575	-1242	369	756	-1300	6649	-81	-6046	957	665	10429	-2995	27460	37149	10854	27495	-3567	-44807	-5590	-10455	-843	-2626	95	1018557	292	32096	-11071	2492
10.3057	731	10167	44109	5455	-515	-9653	-94	-454	429	9207	-411	-3323	1142	-1743	4050	-1454	26153	51286	3997	3440	-5658	-28087	707	-14083	412	-4815	13127	1014757	-968	25464	5580	4054
10.3053	5754	12208	49264	-1036	4764	-1926	-130	-1840	189	9657	716	645	4180	-1274	1685	-792	18847	18169	1666	-3291	4532	-20897	-5088	-14356	7022	-36248	4426	1024457	1252	22497	4919	410
10.305	2763	9942	53336	-2794	4705	5661	-466	773	250	11233	1751	-393	2542	11	683	-1428	16959	-5303	17537	11316	-7963	-15490	-312	-13896	-16125	-12138	15940	1026372	3461	24233	1493	-8114
10.3046	-2003	7165	60372	2021	3161	11742	459	-360	-777	10569	-593	-1518	1615	907	3523	-3509	24655	27892	8722	21272	-13126	-15840	21393	-12674	820	-3258	19677	1044154	-1160	17657	-3691	-10417
10.3042	-2673	1814	43488	-2178	-344	2505	675	-1515	-1135	11442	-2270	4189	-647	2871	2117	-3451	24920	27665	13544	26845	-11393	3582	28537	-3456	-952	-10232	12362	1045902	-357	9872	-3597	-4906
10.3039	3489	-1654	27690	-2493	-2254	-6185	655	-1767	-1661	-2569	-731	2441	-2982	4547	-4545	-3501	24455	-2059	6588	23116	911	29214	22710	-2940	-17913	17746	4805	1051043	1797	14490	-10110	-4425
10.3035	1905	2145	44913	-7406	-3016	1998	824	-5239	-1356	-4373	1091	4198	-634	3147	-919	-4050	23789	22427	8845	13614	1177	19896	-10621	-1050	1247	93477	5848	1065302	-1058	5013	-1252	-2317
10.3031	112	582	59212	-8672	-4676	1319	1059	-4849	-1464	-2443	14	1112	2184	2414	2695	-3110	24810	44741	8321	8799	-19085	15229	-14405	-3154	-9332	80007	7558	1040108	-3529	11821	10904	675
10.3028	2191	-4	39677	-10409	-2621	-4061	782	-7466	-1067	-1537	-168	-1763	2438	2052	-5339	-1784	25078	44040	11477	2648	-27352	35841	-600	-8419	-37917	62710	5812	1027952	-1539	13723	15374	2081
10.3024	2679	-488	7706	-8580	-562	-9565	29	-6274	-672	4686	-653	307	3644	259	-12496	-2431	23657	32004	-3036	3422	-8890	34016	-18070	-4711	-39020	24647	1351	1036123	-2218	15988	31998	5655
10.302	4527	-1228	18696	-4810	1057	1080	330	-7167	-1619	8420	-1968	471	2954	-1259	-12455	-2916	25639	12931	8735	-11653	-4597	51199	-35912	633	-22600	72049	28999	1027672	-325	-15798	18986	9450
10.3017	4675	-1876	30360	4368	3842	11228	-13	-4518	-889	2883	-2792	-864	3861	-175	-5052	-3420	25121	2537	23020	148	-14804	48207	-19597	-1081	6637	64467	21295	1009114	-872	-30205	5070	-9097
10.3013	313	-3383	13341	1430	4085	-295	1595	-2659	-915	88	-1715	-504	3273	-1068	2546	-4168	23177	5928	9038	10204	-19150	49938	7124	1234	-13363	51341	4812	1020783	-3295	-7847	-2057	-6993
10.3009	-870	1355	20669	8283	779	2782	2011	-3555	-1284	2568	-98	295	5629	-1352	7	-4084	24141	14492	5126	14288	-12518	20120	-5189	750	-40147	31254	14623	1046263	-2428	13520	1616	4777
10.3006	-2071	2813	11206	8879	2467	-7891	3015	-5363	-1282	-1933	140	-1278	5156	-1594	5831	-3589	21825	9192	23206	16759	7470	18350	15730	5861	-22560	94622	27462	1052907	-39	-14321	3553	10751
10.3002	1709	4277	4023	3517	1956	-15525	2953	-3228	-888	-4121	1517	-121	2395	-2967	11057	-4475	24053	-6906	33119	-2598	9216	42137	-1339	13674	-8243	73171	19072	1045352	-285	-4102	4954	-6824
10.2998	165	1372	-2656	597	-224	-6994	1879	-316	-440	6716	1854	-2856	88	-2865	5013	-3810	25591	12356	25300	4516	-3528	45931	-13161	11586	-18417	73560	6460	1051516	-390	15795	1013	-13356
10.2995	-299	993	19050	-5169	363	-3782	1846	159	-709	11666	-42	-2379	-558	-1427	-1068	-3416	24278	9589	11252	2771	-15867	49126	-12567	9871	-27642	96817	-9335	1083793	-998	2402	21990	-3908
10.2991	5060	-1124	39876	1741	927	-1257	633	2262	-705	9893	-1876	1047	1317	-611	2137	-4180	23166	19736	10058	19696	-9129	37365	-52110	5976	-1046	61672	-15976	1061196	1868	25695	36075	-8720
10.2987	2280	-116	27649	6751	-1912	-1094	-58	-675	-94	10180	-754	-463	3382	-1532	5898	-2213	21173	23906	5474	32652	3553	6669	-51019	-2166	-4868	32715	-24727	1035668	6014	63020	37956	-13743
10.2984	2208	2563	16396	7016	-790	-6106	-14	-888	-156	7257	-1341	-618	3058	-1359	6926	-1794	17436	28836	15238	25235	7662	-141	-26760	371	-23219	12171	-14363	1046093	6000	40510	33908	-2683
10.298	1490	336	23054	11266	417	-4909	-469	595	-766	1462	-1923	861	2241	-171	7056	-2268	21984	24182	16233	21984	13285	2177	10625	7074	-39446	24933	-4340	1047118	4120	21550	16606	19020
10.2976	-1274	-2104	18824	18715	1341	-6828	272	1050	-385	-1586	506	94	3567	1486	-1331	-3498	22923	25614	6810	6939	-2273	2255	-4000	6672	-42415	19311	645	1040007	4416	21826	898	22326
10.2973	3414	-1853	13441	18697	3725	2220	635	-1459	1144	-6682	-954	154	3730	402	-2014	-2157	25721	43295	10890	3589	-4456	-7949	13229	11415	-9856	-41064	-10889	1033578	2698	10818	-5375	-67
10.2969	785	-932	30036	18506	4342	2308	509	-4852	820	-16007	-652	2635	1605	-475	7349	-1113	26034	43568	16472	4501	3157	-18022	-6279	8136	2812	46914	-17605	1028106	-259	17491	-1057	-14662
10.2966	1571	-172	61094	10167	1234	7716	-1	-3596	-634	-9142	2334	-289	1287	-938	3173	-1358	23580	35123	31601	-8479	-670	21857	-24108	7678	1148	103200	-9310	1036434	1474	17099	5447	-15963
10.2962	2214	361	38697	11246	2884	4660	399	519	-856	-865	3242	-1223	637	-1042	-3623	-3083	24945	25984	32986	-7934	-3036	25210	-32763	1560	-7673	100836	-13385	1054867	502	-3691	4648	-10524
10.2958	3755	-2236	14144	4502	2747	1593	1305	-3110	-1435	-4263	1047	-135	828	-1248	-8372	-3308	21171	36271	17083	-3557	18072	26059	-38252	807	-33866	80057	-9646	1049342	-3290	8088	19021	-10200
10.2955	9728	-3439	-4030	1297	1651	7243	1720	-2072	-2389	-548	885	-2481	1008	-1436	-13557	-2858	20635	29126	17299	-10908	9516	30581	-17703	-440	-6198	34569	352	1019327	-2071	45699	8154	8250
10.2951	9511	-4794	25592	-1872	3890	14052	529	-1078	-1085	2019	52	-5303	2778	-3161	-5816	-1414	20338	19872	10716	-12405	-1363	50889	-39862	-3273	14875	21699	536	1011418	-2740	63042	-5774	5945
10.2947	4305	-8105	24574	4633	4853	24722	-164	-5111	-1329	-3658	315	-6911	1655	-2445	3978	-1050	20085	2973	10230	-1249	-12036	15140	-37530	3931	-521	52358	-4593	1035216	-5199	46304	-13856	1982
10.2944	3995	-5460	21121	6894	2747	19025	54	-8029	-2337	-2347	2048	-9119	-1938	-892	3690	-3247	18480	-1790	1365	-1349	-12217	-25960	-34142	4534	-17680	100297	-3318	1025052	-1161	53061	-8965	7368
10.294	10487	294	27291	7681	621	17561	1011	-6083	-1726	-3025	-118	-5223	-517	1546	8047	-2279	17924	9398	-1128	-10426	9941	-38432	-2907	-2552	-22489	102626	-8807	1023334	3018	61277	-12904	1500
10.2936	9024	-2012	29412	17223	-634	7412	1660	-4318	-2033	-1417	-777	-537	2427	-435	11778	-1018	19643	47117	-2758	-1247	21632	-8084	11830	-6947	-31423	117499	3271	1022606	4763	22292	-13467	-3829
10.2933	4954	-749	36416	16532	1980	1891	1370	-1842	-1046	3624	-790	3740	4086	1506	15469	-2080	19634	33967	-1276	2854	6003	-15212	34236	2380	-48860	126675	8036	1047529	4265	19656	-4702	-9892
10.2929	2527	3006	16116	13597	4157	10988	691	-1128	-1501	3670	-1534	1121	5575	-356	18876	-2014	19980	47475	8895	8436	-1085	20050	11331	6732	-44672	117960	178	1077995	4761	38422	7649	-2017
10.2925	3343	1564	-763	1984	2722	13724	564	-590	-1576	-2436	394	534	4580	-649	7986	-3150	23100	20719	8658	14578	-2234	31297	-2874	8114	-18340	52453	-13318	1079076	3057	56541	9151	-13838
10.2922	1160	-419	-18050	-4573	2253	6565	1150	-3915	-2353	2014	970	800	3086	-2154	2014	-2685	23628	14344	-925	17795	4590	39613	-33508	2501	-32179	29855	-9788	1041473	3710	71102	6551	5330
10.2918	-1721	1293	-7754	-753	3480	6649	502	-2610	-1902	-7227	1641	-336	2355	-1697	613	-2091	23415	33897	686	3691	7219	24611	-29208	1920	-26056	14294	7459	1042474	2976	82412	-8759	9141
10.2914	2635	-705	-13544	4277	5405	30279	1062	3437	-336	-9185	1601	-401	2861	446	5256	-2282	22587	30014	14073	-6005	1384	-28507	12536	7241	-3269	30346	13662	1037810	4916	61851	-15785	-1453
10.2911	-143	-1924	-6720	1024	2042	30095	-205	-1469	-973	-2771	2047	-2972	2156	425	-297	-3346	21215	29237	15776	6595	-5968	2325	7374	-196	6176	7021	-311	1065440	1835	22696	9186	-3560
10.2907	-775	1723	2675	-4062	774	9740	87	-2892	-1196	1410	2193	-3586	2398	495	3527	-2871	19164	46668	19177	23799	-11230	22610	9939	997	-1235	-66142	-20786	1079819	-2156	18690	13374	4357
10.2903	2558	681	29962	-5845	1343	-11120	485	-1820	-1356	4674	437	-3463	4111	-1267	4866	-2992	17935	25152	25195	25714	-3669	16959	29181	-2524	11426	-64670	7176	1020287	-2934	23608	4500	-2750
10.29	5183	1651	31378	2562	2398	-14302	-672	-5630	-1202	7145	540	-3346	4208	167	-1265	-2929	19899	7829	34897	22935	8897	-2079	9672	-1414	-17589	-13769	12375	1033399	691	698	-2000	-17127
10.2896	4019	-34	3694	8516	4233	-15505	-1083	-4356	-1386	6598	-666	-2823	1924	262	3245	-1733	20054	6682	38453	20775	9512	2175	-5506	-1146	-31073	21591	8564	1047436	3259	8318	8722	-14868
10.2892	3758	-1709	15620	128	3695	-7246	-1486	262	-1779	-953	381	-157	1156	609	5087	-1359	22422	1210	17193	-9901	5404	-9254	-7412	5647	-31542	30788	10955	1038362	4843	18100	7762	-7286
10.2889	-2286	-905	45931	-12664	3561	-7655	-1225	4152	-1501	4722	1987	-1847	811	-292	3099	-1224	21743	28326	7825	-10513	-2750	-6380	-6737	7368	-5113	62138	14217	1070285	1009	42482	-4054	-3855
10.2885	-3584	162	28800	-8116	4891	2509	-191	4231	-859	1859	2244	-1717	2320	-2648	6271	-2515	18974	49954	2023	-12019	-2069	2518	-10930	-1789	-10777	52782	8956	1104561	-1203	44910	-23254	-10137
10.2881	-3047	-2192	10530	4402	4653	26760	563	7338	-1045	-4498	723	-4898	2288	-2930	10772	-3254	20292	26141	-252	-4602	-5620	20022	-46801	-7026	-15309	44412	-11394	1117530	604	32240	-27697	-18636
10.2878	1803	3960	10827	-2766	-1260	6118	208	3303	-607	-9367	-600	-2750	1305	-3137	12674	-1925	26646	3948	9001	-12188	2877	34635	-26083	-212	-5681	3146	-2171	1089320	-2427	31816	-13690	4647
10.2874	3003	6292	-5613	-5097	-3500	576	1342	3943	-1365	-7104	-2939	-2400	1574	-2188	3700	-1494	28028	8114	25878	927	-9666	43505	-16166	-1901	-36904	-51600	-9110	1051479	1007	54149	-4213	6825
10.287	2396	3234	873	-5466	1050	12625	508	249	-1170	-8427	-3093	-875	2405	-1787	-2657	-2393	24102	35045	17186	18462	-8973	52980	-9793	-4822	-32381	-39727	-22209	1031106	1177	33488	-10019	16583
10.2867	5112	4530	47761	965	-902	9517	-157	-3593	-1656	-10593	-2981	1629	2388	-419	900	-3622	27277	39284	5303	13141	6940	39311	2965	-629	13466	-41518	-8309	1014994	-1212	16935	-9616	23118
10.2863	2975	4695	46201	1348	676	-3033	249	-9546	-1183	-7170	511	1773	-822	-9	-1717	-4170	28077	24251	5749	16191	27717	8069	25664	-197	3302	-112140	8340	992087	-2494	25335	-12445	23931
10.2859	1788	5205	24926	3569	3221	-12793	-394	-3902	-1443	-14931	798	3119	-2588	-310	1665	-3275	23245	24188	18451	9250	25072	7554	33334	1476	-8392	-116657	3425	996099	-2897	37080	-18563	7074
10.2856	7850	5190	2712	7252	601	-2275	-455	-3874	-2906	-7869	-819	3242	-2224	-2057	6835	-1272	22607	14876	31344	1188	17870	-11986	26980	3569	13674	-34779	-17602	1041188	-2581	49198	-7072	-10504
10.2852	6721	7108	-3947	10322	-2275	634	119	283	-2116	2080	-1135	-1119	-114	-2894	6170	-937	21678	7645	28302	9119	18899	21066	1860	1439	6509	4022	-14423	1044406	-1599	32142	8684	-5512
10.2848	3136	5934	960	8647	-4179	-1386	867	636	-1352	8185	-1623	2187	-1789	-229	5925	-2178	26868	28776	25274	16311	1937	9595	8852	1779	2152	71110	12157	1036241	-1870	30898	-13533	11100
10.2845	1268	5753	7344	-5597	386	-3216	1206	-1193	-1516	5972	-656	4019	-1068	-455	8579	-3681	25515	53706	41527	23267	13192	20193	-5944	10977	1311	77071	-172	1051212	-1836	924	-25982	10926
10.2841	4579	4555	8479	-2752	4938	-1736	1987	-3138	-1302	2559	-576	4230	1768	-1852	7107	-3081	24461	29038	23693	15116	9354	32004	-7322	13603	9258	32504	-15835	1028592	1819	-8383	-21422	4942
10.2837	3228	-92	13165	5290	5519	3315	1514	-2575	-1687	3702	-1985	5113	3479	-2240	-1333	-3662	22995	31533	21908	11409	4622	21051	-22497	15390	-5274	44300	-8607	1031348	2664	5735	-7073	4646
10.2834	1658	3134	6346	-413	4603	1321	740	-104	-2299	6903	-1454	4866	2397	-2000	3981	-2589	26046	13141	21203	-703	8608	-16652	-28699	3044	-11250	2466	-4584	1051650	2951	6369	-180	-9656
10.283	3805	4213	26257	4690	981	-5052	850	3425	-2423	4034	-1088	5160	350	-422	642	-1268	27300	-2969	33481	12428	1840	-13278	-34353	257	-28120	-1026	-436	1062763	-2241	-2227	7094	-7823
10.2826	3016	1284	42561	3550	-3885	-2886	1127	447	-2948	3740	-572	4488	659	2488	-3760	-944	27731	-353	12904	7910	-4236	-5880	-5732	-923	264	49959	12875	1077303	-3005	40735	4487	2514
10.2823	827	12	34213	-1844	-3099	-1644	102	-230	-1649	2459	1255	3083	-125	2571	-132	-1431	29639	24837	-3532	4205	-4455	-4919	-8020	-1518	-28753	43960	8097	1084656	457	26354	592	5224
10.2819	647	-2881	6431	-5932	1159	3158	-622	-1398	-733	-201	2087	1383	-1371	1539	5459	-1929	25595	65351	8357	13245	-13857	8503	-11485	-4736	-35314	61386	4382	1076784	1549	-4461	-1376	4455
10.2816	1588	970	13726	-8846	-1291	6637	-105	-5047	-581	4573	1847	2585	-707	360	7007	-793	24533	64233	12561	13620	-21943	-24907	-12377	-9572	-29130	79386	-8019	1062364	-378	-18153	-15230	2100
10.2812	5837	3245	34371	4450	-2370	23	-969	-679	-1624	-4574	520	-1809	-2041	380	3472	-1645	25714	50964	14078	-1516	-17301	-39837	-6636	200	-16090	41488	-11997	1059930	377	3015	-2705	-2086
10.2808	4437	2457	39024	7797	-1762	13519	-2280	479	-1605	-8388	-120	-2193	-1627	-189	2450	-2799	26487	32172	10976	-7602	-9923	-21951	-36612	6299	1890	20372	-12942	1071315	234	43954	-5756	-11292
10.2805	2317	127	50130	996	868	9487	-1668	-1203	-636	-3153	-1979	-4128	50	432	10942	-3439	26736	16429	12283	-4579	4706	-28054	-45690	13227	-20533	58760	1279	1087413	5107	41898	3033	-17311
10.2801	5496	1610	30519	-1771	753	15848	662	-5764	-976	-4374	-1009	-2509	444	-1623	-607	-2314	28623	-2029	7480	8958	-4711	-19451	-33025	5525	-39477	69821	-1039	1061278	8687	2438	1922	-4039
10.2797	2499	1271	8464	-7351	-661	16347	492	-4079	-2205	-985	681	-3518	494	-488	367	-4051	27589	27453	-2877	17828	-7081	23763	-30644	15957	-28388	-9491	1548	1078919	6405	-24390	-3198	2636
10.2794	2405	1015	30056	-12751	2153	-6335	887	-1706	-2374	5221	3081	-677	431	654	4738	-4713	27805	39806	2665	18328	2694	7293	-16003	16999	-34552	-30558	-3595	1068340	6605	-15700	-200	-2295
10.279	3723	3063	46019	-5566	3444	2568	1070	-56	-2522	5915	2898	1117	1951	-271	6220	-4224	27394	35157	14286	6813	4207	39031	-34744	6520	-82112	40802	2271	1030461	5671	12830	1054	-9635
10.2786	4900	2630	41328	-3021	5619	7641	-293	-2787	-2547	-2046	359	2246	1445	497	7848	-4079	26218	16958	8825	12851	4112	32370	-44076	-162	-62319	101530	21298	1040507	4701	34669	-662	-14423
10.2783	2187	762	31475	-9890	3512	16270	-8	-1763	-1558	-4185	-817	-1240	646	979	8837	-3618	26932	20516	-139	12753	-414	23471	-19780	-5614	-58686	86589	14498	1078570	7721	29019	12109	643
10.2779	7213	4396	33009	-11139	1311	-2233	564	-1196	-2013	-6900	-2309	-3868	904	-1565	-2891	-2606	26403	17711	9968	17194	-10357	3238	25521	-4160	-29472	57512	4163	1051699	6052	67361	8269	-344
10.2775	3018	10526	12081	-10274	5070	-7296	203	-4477	-2560	-16571	-1332	-5893	647	228	-4652	-2375	26589	11950	18867	8241	-22882	6571	187	1722	-40146	22902	13002	1017673	2799	65106	2790	-4864
10.2772	1798	6207	-82	-7501	4106	11176	-240	-4863	-1645	-11714	270	-4684	653	331	2679	-2367	29715	32873	9660	7070	-3740	-546	-23854	6061	-38282	-16284	-5115	1019376	-863	53339	-1122	-86
10.2768	3108	3861	-20125	-9295	3351	22447	-599	-7282	-455	-5319	2132	-2822	1300	1032	2118	-949	29060	7958	13087	-2365	6190	24412	-39370	11755	-37926	4555	-5513	1011892	2196	28826	-4101	3949
10.2764	4466	1028	-18022	-3084	6883	21900	-654	-6040	-292	-6695	1465	-1013	308	907	3148	-959	28646	5746	9869	-8718	307	28118	-9260	13200	-53568	52556	-931	999422	3469	1072	-5078	-794
10.2761	3331	1377	15035	-2702	6627	17493	-215	-4374	-781	-6491	-260	2357	-578	-8	7088	-1382	29597	19215	20882	10269	5830	-1385	14954	5512	-38622	78773	-9990	1034268	4226	-1653	-4922	-8209
10.2757	2561	3405	1985	-804	3977	17996	441	-2591	-1298	-10805	-237	4481	-172	1063	7880	-2789	26527	44600	21996	6059	3088	7692	18538	6425	-28071	44672	5653	1075469	2731	6044	86	-7852
10.2753	2935	844	-14226	2179	4142	13007	-96	-17	-1407	-2522	508	1507	671	1560	3076	-2329	22457	30631	11528	-351	-11583	12349	-17913	15698	1049	56264	14958	1032553	-701	-9969	-3073	-14146
10.275	888	4658	8102	7195	1061	9951	-243	-539	-1468	-3338	2728	-608	1541	2144	2691	-1491	23292	31134	21849	-6106	-5556	517	-31162	16821	-2736	65980	-1997	1020084	334	-7104	-25366	-7543
10.2746	2703	7891	-2948	9421	164	13971	493	-4409	-472	-1729	2811	-1085	1711	2273	5368	-1420	25340	17843	25456	-926	3494	-13203	-29388	13715	-25406	54703	-5685	999761	-924	-3926	-24166	-10268
10.2742	4442	7901	6267	8844	3582	12216	1600	396	-905	6239	2427	-1353	3470	361	7509	-1045	26749	20314	17983	-6940	11058	10703	-35065	12581	-25383	39941	-6139	1021697	38	8122	-31300	-279
10.2739	5019	4017	8918	12160	6913	-4577	1613	3996	-756	1744	1138	1400	2032	-857	11382	-899	29830	7838	14642	-8572	2667	34338	-20722	4252	-25400	58729	-21559	1004088	1580	-4638	-11054	6887
10.2735	3239	-2407	-18079	14073	5746	6695	1415	1833	-912	4221	-1183	2648	2133	1561	5337	-515	28083	11654	8646	5528	-4963	35769	-13367	-2778	-9951	69056	-4150	1012271	-1129	-13717	-11707	3007
10.2731	1553	-2673	6486	12295	4570	7651	752	2095	-1339	1426	-1440	2391	1219	1956	5881	195	24421	17143	6108	5242	-7283	-1326	-2710	-4050	-16129	34504	-725	1035863	-1764	28646	-18398	3909
10.2728	2684	-303	37702	8583	1947	-4972	-102	789	-2247	-2922	-453	2599	1530	1283	15458	-1049	27720	16277	1150	3423	2078	-23217	-15620	-4621	-27039	37688	-5416	1023430	-649	33656	-3872	8738
10.2724	-27	-116	21869	9865	-2334	-7793	1000	-2104	-1513	2705	562	-438	4066	-813	11297	-1730	27827	25989	9459	13303	7510	1687	-5195	-1400	-45619	76885	7906	1003890	-384	21252	-5158	-3743
10.272	3801	-1852	-6518	9855	-2173	-8215	287	-448	-1461	8451	2009	-755	1675	-676	12038	-1698	23799	-3404	22840	13958	18635	21571	-29920	1956	-65748	-16440	16446	1018991	1783	32080	-3878	-8138
10.2717	3247	-660	-10918	4368	181	-1604	639	-281	-1583	8824	1159	-1632	-153	492	7840	-2169	20515	-2675	15082	10324	9812	12731	-12935	-1883	-52870	-952	21065	1024688	1197	2834	3057	-16162
10.2713	2950	-2239	-6541	9234	-419	-8506	1055	1363	-1605	-2729	238	-2395	1618	-74	3133	-1461	22616	19699	7172	191	-6641	-12253	6223	-2328	-17566	5938	15086	1040580	7	18982	-11761	-6385
10.2709	5272	-1446	-14579	10289	-119	-19030	1476	244	-1548	-8572	498	1658	2645	172	3495	-2170	22533	4791	13459	8748	-1399	-43001	-14593	9422	-39503	49869	11122	1058142	-1163	49310	-5250	8747
10.2706	4486	7280	-26258	4389	-388	-37479	1518	-2188	-2547	-10232	-2761	4860	2572	747	9103	-3573	24969	5650	9418	3957	-7601	-15880	-52075	5526	-9467	40487	25	1061132	-195	57027	-14190	10553
10.2702	4099	8416	-21458	14988	-4299	-31885	1406	-1963	-2048	-3653	-2407	6145	3470	1997	12890	-3126	25555	-9674	13228	2549	1434	42937	-66243	-2353	9401	28507	-448	1052196	3264	47085	-4086	14715
10.2698	8166	5262	-36301	9789	-3202	-27566	1405	-6445	-885	3546	-2982	2750	6577	2955	13755	-938	25749	7459	26754	5372	9060	25989	-45231	-5094	14829	-13405	-2396	1046383	9139	32060	-6380	25680
10.2695	6603	4161	-19446	-1520	-2630	-9777	1291	-9387	-699	5617	-3098	-2120	6726	4629	15655	-863	24954	3845	21720	6870	8557	-8752	-52132	-2923	12153	3854	-6974	1076329	4656	269	2170	12980
10.2691	2789	-138	-23052	-4745	-1593	-1644	238	-6954	-1801	2869	-2791	-1380	4157	2344	6642	-30	25064	22037	16259	-1118	6667	-12991	-51421	1739	-19208	57755	-3326	1043446	609	6999	13444	13445
10.2687	-2224	3472	1305	-4254	4185	-5149	387	-2877	-2212	4638	-989	-856	3961	-320	4486	124	26256	58104	3906	18544	11397	-4947	-63931	7940	-10539	64624	-10494	1032065	1918	-4052	15893	15093
10.2684	-3346	2034	-11480	-2887	1777	-6296	216	-7111	-1983	-3085	-1876	1213	1788	1713	16228	-1637	29635	50045	10484	25112	-832	-8442	-45258	10084	25970	48280	-18755	1056583	4201	-15975	13819	7378
10.268	1481	394	-15267	-3990	185	-11269	1019	-4724	-986	-1807	-2982	2331	1204	1703	17646	-1723	29131	42613	20500	10132	-3598	-26130	-10422	7959	31170	-26647	4639	1050997	4023	34061	7921	8570
10.2676	8352	1911	-23695	819	5266	-14188	636	1888	-1026	3299	-1824	-1734	3847	-1016	8877	-2411	27867	50678	20116	2893	-1179	-25303	21047	3237	-33927	18969	5358	1053621	4174	35301	3854	12568
10.2673	9364	3709	-32855	-1084	3561	-15911	-627	3550	-1296	4155	-1354	-1795	4310	-1778	4196	-3211	25720	39854	28902	13929	-5758	-1619	-4029	-229	-72828	100580	3315	1061926	4236	-21313	5826	1158
10.2669	8243	2499	-22042	5548	3623	-22296	849	1668	-1807	-5293	-410	-1646	3194	-1337	8852	-4785	26007	18959	32358	11525	-159	8933	-45883	-407	-70124	82893	18711	1017741	2663	-22682	-4129	-4001
10.2666	4553	4374	2563	1276	4128	-3518	1892	4723	-1660	1228	-589	1390	2988	-85	7719	-5335	21072	12791	35630	10726	1380	24886	-19552	1676	-30318	96950	8890	1028852	2070	-18862	-13307	-1563
10.2662	-4017	3358	25422	-6544	1596	-5826	1729	5097	-426	-1323	200	4252	4907	-1345	2961	-4202	25366	45600	14994	11465	2544	22599	-3941	4045	-19044	52711	8049	1012997	146	-14097	-10347	1786
10.2658	-4677	5448	47030	-5836	2713	186	1890	3617	-1715	-1588	753	7313	4568	-1460	-11	-4129	25968	31942	15792	17519	4777	28425	-33573	4873	-17284	8102	5932	1046484	2002	13958	-5489	979
10.2655	1053	2909	51870	-5379	2183	2117	889	1479	-2673	854	-381	6975	4276	-1627	-178	-2917	23486	14838	25868	18321	14323	-2224	-23183	7623	-18398	-3230	-7682	1087833	1702	23922	3965	-3268
10.2651	930	-221	55419	-4736	723	10418	-43	-102	-1653	5878	-1563	1398	3606	125	-320	-2104	21989	33267	30211	10115	14771	-22257	-844	5459	-13631	-19042	-5918	1074091	-4329	27478	-3677	-4561
10.2647	3037	-1854	67451	-3424	1896	1494	48	3062	-391	4011	-1034	649	1775	-1358	238	-2566	24153	34823	32641	3699	12990	-6782	-9652	1141	-31933	-1727	9612	1061176	-9815	33629	-9308	169
10.2644	1776	-3409	50141	-322	2858	-11027	-381	5821	-741	6802	1312	1365	1036	-1592	715	-2232	22350	14372	8928	-3741	-5736	23790	-19772	-1886	-23690	-40541	18937	1043615	-5273	10626	-15750	12095
10.264	-2216	-1834	59824	-8013	2854	-6789	-435	5147	-1293	10622	1934	658	699	-2856	-1819	-2320	24371	18199	-3483	2460	-9772	16609	-9798	4965	-6534	-47230	8785	1038478	2835	1738	-19303	20120
10.2636	-2516	-1296	40441	-10663	294	-8873	-617	3310	-1021	11258	2064	-4237	1689	-3264	3130	-1111	26517	40961	-1445	16978	-8701	12405	9073	2398	8424	-18282	1172	1040630	7291	-7526	-23231	11269
10.2633	-2204	874	9534	-10982	-2739	-2315	-379	-683	-494	4026	3899	-1727	4251	-4207	2587	-1415	25882	26563	6851	11640	10258	31034	1570	1955	9921	-54069	14598	1064434	4286	6347	-11934	520
10.2629	4089	-307	-4525	-4100	-1836	-5113	282	1166	-77	5563	3493	261	5390	-2829	5780	-1462	25919	14446	15862	14403	15759	48812	25084	-400	-4075	54405	15341	1062683	765	18781	-19484	-1586
10.2625	5870	750	13244	-436	922	-12217	48	-1870	295	4395	3758	-4043	4815	-1215	8112	-2234	24864	7603	17785	32891	18086	52391	21608	-1071	3208	85694	1422	1030548	-864	-733	-13701	-14176
10.2622	2520	1521	15681	-15	-678	-20852	46	-3233	40	4044	3254	-4592	4622	-2843	5500	-2769	24131	4280	10864	24642	17193	24758	18356	-4376	29689	30916	4834	1022013	1710	-3676	-21023	-7643
10.2618	-63	2140	20485	-7206	792	-5836	-84	1185	-970	3152	1437	-1074	4933	-3023	822	-1816	20584	-7396	860	21163	1691	26983	13938	-6890	23800	-25934	25445	1058374	3624	-8874	-24576	-4881
10.2614	-1041	1540	26201	-2468	1195	-767	486	-256	-1653	-3250	377	-536	3699	-1684	-5153	-2213	22258	-6847	18101	7022	-11287	18387	29938	1007	-32984	-17231	22230	1070507	-826	482	-13926	-5743
10.2611	4956	591	54543	5575	-2801	10750	178	1617	-1921	-2923	-824	-730	1899	-549	-2568	-2508	25178	1588	28328	1879	-7683	24425	39645	6579	-50679	-67811	6707	1059616	-678	16339	-10328	-8366
10.2607	2072	-617	43250	3092	-3229	4653	438	-1320	-2455	-6670	-1273	3468	1233	-1721	7983	-2019	26842	-234	26650	1532	8086	11170	-231	9413	-37566	-53441	10701	1053186	543	23282	-6254	-6802
10.2603	2146	963	34888	2824	1451	6969	322	701	-2716	2027	-1448	4690	1681	-1809	8647	-2945	25984	13555	17792	3933	10099	22722	7114	9054	-18750	-31419	17331	1062775	-1892	16091	4607	-16882
10.26	5848	4891	35451	6340	5889	17091	-39	4314	-2595	3746	-1297	4887	2890	-1428	1343	-3191	26202	18123	8988	-5990	-2173	7022	27029	1003	-29897	2949	18809	1069361	-5417	21140	-2029	-29516
10.2596	5367	2565	46123	-3191	5437	15824	-616	630	-2921	1231	1134	3210	3101	519	2388	-2354	25295	7900	11779	6836	-8337	-10471	49417	-9708	-19630	36818	14005	1043359	124	-8683	-2054	-25046
10.2592	4526	4466	65506	-4124	695	-789	-1165	143	-1252	929	-429	402	2140	1049	-527	-1322	25309	22416	11570	20510	-6455	-17447	28287	-9230	-11750	-7921	-1271	1029668	2453	-1387	-5872	-9684
10.2589	5082	2933	61192	-704	-2155	6909	142	-2207	-789	-6455	1035	953	2092	1053	-3816	-936	16677	16501	9390	22148	-14864	28679	32357	-5021	-19326	-15744	150	1048409	-1034	295	-7409	-7742
10.2585	2931	1499	25905	3728	568	12502	964	-1020	-983	-5246	464	2728	1477	1521	-7693	-1845	17249	17009	9301	31613	-15669	41087	24238	4613	-25171	27349	3620	1040613	-1491	42436	-3202	-1432
10.2581	452	-1075	10196	3873	1700	20729	1585	-730	-1720	-1328	-48	6189	-193	1786	-2556	-2910	23231	6882	13386	27750	-8269	39013	15302	8942	-4114	60976	-9097	1038809	2116	41453	8033	3346
10.2578	761	-2291	25552	5047	1459	15380	1901	2198	-2439	1124	-492	4698	-761	709	-46	-3912	25143	-8238	27575	22475	-5256	14171	-20404	4676	8765	86361	-15353	996320	3445	-2837	11861	-17790
10.2574	2653	1048	51244	2505	3622	-2797	2328	17	-2216	-3837	547	428	2258	2161	-1364	-3332	28327	-7625	20750	21747	163	17117	-21598	2927	19784	53073	-2389	1016354	3216	5176	9115	-18996
10.257	3392	1998	74119	-4005	6836	-6319	1570	-2128	-2838	2450	106	-40	2647	1905	-57	-4612	28377	3391	20460	26183	13994	15849	5997	-159	4669	20555	11344	1030611	2847	5322	12673	-18059
10.2567	2633	-1008	51933	-3374	5286	-4489	894	-2250	-2458	359	762	2866	2118	-1468	2471	-3239	24753	20051	11923	24879	15947	19756	24347	3576	-17549	13309	13350	1045861	289	-13408	-3853	-5922
10.2563	6413	-1736	40647	-664	4715	-6043	245	1910	-1427	2474	1915	5040	2256	-1162	6296	-3124	24239	30245	-3149	18467	8343	16217	19286	9283	-25425	-18078	11144	1048328	707	27612	-8597	-7141
10.2559	7667	-1823	48897	-875	7122	-4589	-479	2619	-1456	5735	1404	2954	1588	794	5002	-4103	28492	34867	563	11936	6768	993	16153	3089	-31673	14696	-11791	1043892	-412	25991	-1166	11468
10.2556	4239	-1059	37152	2233	5292	-2847	-1447	1921	-1854	4828	-1171	2932	2660	3593	-3484	-3425	23679	17252	12939	-4091	4274	20678	5131	-4930	-17826	64036	-26494	1025508	2369	35326	15833	15362
10.2552	5574	-2787	-1094	-21	3241	-7084	-660	3175	-1208	7219	-1064	-690	2673	2358	-580	-1837	23431	-1363	18775	-7468	-4484	5914	13329	-6176	10714	130406	-26185	990801	3757	6884	9206	-3616
10.2548	3930	-1472	28542	6779	-29	-22228	-174	-988	23	5670	-2602	-15	2814	2742	3328	-1447	27603	29	13649	-17589	5253	3233	24112	-3350	3093	113880	-18528	1007978	2652	10847	-3150	-10142
10.2545	4177	218	19503	920	-4774	-3640	-749	-3194	281	1932	-4903	-1005	1550	588	8932	-2487	28544	22139	2172	-10186	19710	-6568	8035	-7400	-3132	55996	-9537	995060	485	27101	1255	-15085
10.2541	-342	6283	-3475	-2225	-4175	13441	-1016	-1962	-216	-4913	-2046	3798	1808	-1617	8025	-1881	26673	3905	-4315	-2036	10015	-15504	-10898	-13093	-17617	37133	-7803	990645	1513	36546	-5209	3865
10.2537	-145	9274	25808	-1899	-3494	21425	-1857	-962	-959	-284	-1805	1607	1347	628	12745	-1367	29108	-16628	-2704	1434	-16660	-24946	-21538	-7095	-57809	61657	-5376	1019461	345	26707	-4466	-6257
10.2534	-2534	8064	-1347	-9493	1036	2758	-1487	1098	-977	1619	-2607	917	4512	1335	19695	-2053	26332	-54045	-100	1524	-8693	-12384	-19578	-7881	-55378	99732	-5081	1037110	-2682	4560	-5299	-8068
10.253	-330	6290	-4521	-13121	2663	-1555	395	2494	-273	1478	-2204	-1749	4705	-173	13436	-3396	21854	-46831	-2252	2105	-13242	-28605	3389	-379	-24224	89307	2508	1048317	-7008	-26260	-3251	-292
10.2527	4357	3503	14015	-14212	1124	-1837	1205	-1394	-1174	-1520	-1190	-5574	4851	129	5571	-4086	18987	-20653	10616	-2902	-7650	-16750	7765	-2421	-19490	18516	-3019	1051937	2717	-10224	523	4926
10.2523	6378	3531	2050	-14034	-2405	8748	534	692	-1200	1597	-1382	-1924	5213	-202	4376	-4598	21401	-10392	10349	-2115	3316	-10192	11487	-6395	-12706	466	-5049	1010924	3649	4305	3911	-3194
10.2519	9254	3101	14327	-13665	-2901	4567	1054	-435	-131	12264	-1025	-3506	5802	-1897	5358	-5234	22765	-15943	15589	-2983	160	-13840	4612	-1340	10754	-8605	3633	1018721	3190	-27578	1410	5973
10.2516	4401	2555	24499	-8779	-2095	-6834	901	-3367	-1168	10838	-8	1760	3121	-2379	8081	-4690	24309	14967	31654	-20115	-4387	4949	-28156	4057	-12534	10514	6441	1035136	7334	-11721	9867	6270
10.2512	4157	3865	34277	-8058	-52	1310	1054	-4141	-2282	1317	156	5507	1581	-782	4514	-3776	21892	30308	40645	-6189	7452	3360	-24321	-5003	-18964	60831	9967	1018588	6389	12797	212	1426
10.2508	1811	4041	38412	-14203	1337	-7404	997	-5228	-1912	-9926	776	2264	3054	-414	4088	-2805	18536	12566	28949	12245	7529	28285	-5503	-7157	-55733	45555	-6269	1054488	3042	28981	-8047	9541
10.2505	2790	1580	8927	-11296	-2866	-4932	572	-4677	-2041	-9632	1377	2326	3049	-837	11590	-1870	21901	-1806	13882	32535	6075	-11606	27437	-359	-35496	39653	-869	1046808	5357	43927	8226	3387
10.2501	7283	6224	-23486	-10057	293	-12560	236	-2234	-2093	-6031	4097	26	3420	-1696	9722	-1791	20791	-9141	14332	32359	-10097	-26796	-2897	-616	-35133	33267	-4262	1047420	2217	38025	9355	-10508
10.2497	6254	6257	-41877	-5857	273	-15614	-359	-1597	-1947	-1408	3419	-1110	3630	-3347	8182	-2288	23103	918	1287	34631	-5908	-22026	-34182	-4524	-26887	-35471	13834	1054329	1050	39161	13416	-5483
10.2494	7840	6210	2309	1458	-4615	-5044	-1059	-1006	-1479	2799	892	4472	2224	-1408	-192	-772	26679	-6476	-4199	25971	14610	-3241	-30889	-2352	5274	10847	16350	1041125	3316	55593	9910	-4212
10.249	5461	7901	11654	6151	-4071	-8535	51	-1527	-738	4455	1534	5297	687	-217	1606	-2599	28328	-4933	-3576	10809	-1359	-6928	-28852	-2149	-22431	34111	5364	1048563	2687	24192	-4733	3871
10.2486	1451	6150	3820	6402	-262	-7840	794	-4481	-1284	-775	1083	717	143	-1470	4154	-1849	26954	-20609	5791	22240	-23724	-5593	-35481	-1111	-60859	-9083	8922	1061909	1422	-1870	-2268	12823
10.2483	-9	3628	-10748	4397	858	-2246	1239	-1677	-1039	-6073	590	-1188	403	-3540	3595	-1717	24017	6864	-5358	24195	-22933	-11168	2910	-7822	-64297	-9079	14798	1029432	1803	-10981	-14989	-13489
10.2479	2132	5206	-6040	658	2889	-11209	1716	-1424	-12	-11398	2613	2005	-1030	-3347	5043	-1612	26676	-742	-225	2395	-23094	-40376	-25211	-5978	-41344	27340	11379	1048786	1977	-8857	-10158	-17930
10.2475	5098	1346	4855	-1389	-772	-20345	1595	876	645	-18950	2396	1128	-1216	-2470	2905	-1647	30559	-17094	-2135	-9993	-20416	-11870	-29699	-8304	-24022	-8333	-3494	1073598	-1140	23382	5942	-4517
10.2472	4112	-1571	31177	-9638	-4324	-13240	2034	3129	723	-14247	1884	-713	14	-964	207	-774	27753	-12837	-31	-18510	-15342	-9064	-970	-4782	-16263	-5808	-12595	1069972	-3338	34385	6162	-11534
10.2468	1161	2133	57944	-12184	-4849	2481	1309	1324	1137	-3369	2284	3058	401	713	40	-741	27535	19447	16679	-13144	-12141	-10890	2975	1581	3913	51785	-13834	1069628	-1269	35485	4761	-5922
10.2464	-3597	-615	21924	-8626	-2687	7164	-27	-2426	-38	815	2682	4335	1923	-561	1503	-2340	25537	24491	26689	-3964	-849	-33047	7122	1108	-16291	76226	2245	1068132	3337	31459	2997	3977
10.2461	-2246	-2439	-14527	-4572	-2970	-2304	107	-1417	-706	-5302	-686	5922	3261	-754	1192	-1902	21108	4359	26748	-5582	-4483	-32525	2896	-2378	-6175	39915	13690	1072800	4119	24832	12064	-2052
10.2457	-2062	168	-1028	-6534	-2849	-317	462	2652	-1133	-3482	-1445	3575	4424	1878	3158	-1871	21225	13941	5718	-1295	-5380	-5278	-1731	10377	15622	43799	8744	1055130	4756	-8305	14790	1135
10.2453	3740	1772	25157	-11442	-1441	7654	551	6683	-806	6412	-423	3247	3827	1841	15122	-2648	24381	29006	13895	16162	-8661	-8548	-10141	8561	409	20345	7599	1060442	2858	1616	9882	-8103
10.245	5837	1315	25705	-355	-897	-4341	610	3082	-8	11068	1222	5681	1510	1764	10466	-4286	22505	3552	4002	33545	-17489	11290	-7377	-6948	908	-10820	-5269	1088847	-1593	-487	12005	468
10.2446	2620	62	34809	-3072	-822	-7614	525	-402	-1563	9021	1428	8652	1003	2972	4163	-3614	24042	12734	-6464	16314	-17440	6330	15247	-2692	7039	7643	-3453	1079748	-5653	955	-3552	-4512
10.2442	6201	3491	10103	-4638	-2632	408	222	2079	-1169	6637	365	7914	889	951	5450	-2577	22960	30760	-4254	3630	-17703	22743	19033	-3763	3804	-462	-5672	1052304	-5954	5507	-7198	-9830
10.2439	7226	2949	8833	-636	-3636	760	192	4666	-767	3613	1492	3394	1292	1127	5529	-3813	24387	24976	2864	-1026	-13130	30652	-12554	-1429	-34005	-11533	1844	1063835	-3997	16485	2418	3273
10.2435	2648	113	13286	4956	-1404	-421	-84	1724	-763	3227	820	2938	4131	3031	-1452	-3494	27967	33372	9390	-12827	-9453	1332	-36905	6394	-26078	-81972	2854	1070762	-1609	7887	7354	1997
10.2431	-473	-1945	-10583	8870	-2672	-1261	-899	1871	-735	179	-102	4311	3581	3586	921	-3607	24334	36305	16705	-6512	-2130	2909	-32922	3320	13627	-55936	4723	1077483	4611	1560	-11485	2758
10.2428	75	-2125	-9661	242	-6078	-5925	-296	2717	-1343	-567	-594	4122	3027	2562	1724	-1481	23818	32603	15844	10184	780	29634	-46437	6630	8041	14817	5259	1072944	7005	8710	-18874	3526
10.2424	-121	-985	27052	-1520	-4303	6664	1875	4589	-1852	1598	-1048	2363	1325	1090	3692	-889	27855	39282	22407	16610	78	11121	-44165	7342	24171	-30528	9003	1059638	7377	9809	-13361	14490
10.242	4534	2348	28380	96	-4578	11786	1025	4924	-2436	-2217	-785	2808	2349	2272	5986	-965	24438	18478	24785	17036	-3006	27995	-11592	3715	9110	7784	-7292	1072347	3910	25972	6467	9183
10.2417	2590	3705	4940	-2578	-3315	19417	388	999	-2382	-506	557	1879	3386	436	756	-3795	20412	15650	17225	28109	-15161	42485	2955	6446	-8628	9895	-11615	1061315	-2108	32534	11270	-11857
10.2413	555	-2312	23231	-2257	204	3585	-444	-555	-1101	5279	426	-283	1878	-1660	4200	-2967	24641	34653	26585	22337	-6921	29191	7743	7641	-13730	1569	-8548	1028387	1003	38471	14803	-3103
10.2409	3806	-1610	36087	1654	7991	-12079	-406	888	-2457	380	1227	602	1494	-2665	3602	-2627	25829	67356	18045	24085	6461	15830	-17007	9398	-33524	-23537	4446	1031869	-40	8833	12147	-12916
10.2406	2908	800	43062	2312	6261	-9397	977	-149	-2164	-1034	-195	-343	757	-1157	1011	-2274	25372	30775	17964	14666	8450	6749	-17125	6940	-22357	493	4313	1027677	-371	-862	-13553	-25322
10.2402	5037	897	31093	696	6423	-259	969	-3124	-1478	-771	15	1605	2671	94	-1593	-1934	28314	-7436	19691	7410	504	10379	-1324	4916	-39140	20503	1904	1036823	-316	29933	-23880	-17402
10.2398	5078	4376	18079	3845	5731	4154	1254	-3271	-1092	-118	576	2714	2408	-47	-6903	-1170	23721	-20106	23650	14095	8450	-21294	-1873	5643	-46829	12383	7584	1048108	-1679	21055	-10349	-3498
10.2395	3206	2216	3054	-1037	6574	-3403	929	-4371	-866	-931	1518	4431	298	-618	-2513	-1157	25998	-19299	24443	15068	11901	-47411	-28419	5930	-29445	74979	14201	1057706	-1763	14209	-8951	-2192
10.2391	6675	962	-2405	3768	7088	10111	492	-3250	-1504	2281	4115	1169	315	-1041	725	-178	27275	-9349	21991	10139	5594	-19966	-24998	6689	-19164	57146	18674	1061482	1877	31453	-10402	-5146
10.2387	7096	-514	-21582	17607	6235	22233	-323	-356	-2133	7279	3261	201	3900	52	3872	-451	24248	3717	19220	-4753	1671	15303	4043	5151	-31374	80927	8601	1072161	1795	7782	-10832	6824
10.2384	4550	-1373	-29543	17759	803	28515	-839	79	-1832	-1182	778	297	4083	268	3815	-2198	20785	5797	14171	-6312	-527	12237	-7976	7015	-31385	119691	11077	1055881	4560	-4449	-18994	-600
10.238	-575	6	19396	5459	-1233	20321	-807	5888	-2559	-3542	1704	-4946	3196	-435	-2835	-1970	20372	25528	8039	-18480	5378	25127	-21233	11481	-37252	94305	6227	1063345	5472	-21197	-19670	9069
10.2377	-1649	-31	57690	-1828	1118	8602	-119	3563	-2199	424	1722	-3187	2146	-457	-12462	-2797	17928	17785	1050	-11224	2086	43637	-29985	7539	-30187	93650	11418	1041778	4160	3782	-19895	17658
10.2373	2294	-1557	40439	-2356	-2703	-3906	-395	-1261	-1349	-7496	2279	1119	2224	1065	-8348	-2633	20086	2282	-9712	-14493	-2039	53724	-7605	5373	-28934	99884	16286	1025596	3283	16956	-7934	13240
10.2369	1405	537	8755	1691	-1803	-7123	100	698	-1217	-10298	1019	-1476	4764	143	55	-2415	20444	35670	1627	-12928	20349	40663	-2060	12752	-13546	53737	21330	1017019	5079	68947	4584	15986
10.2366	5245	1687	11006	6579	2421	-3258	333	-217	-1365	-3372	812	-1701	3872	-50	3890	-1701	23065	42606	4480	-9561	29328	39394	-27099	10859	-32004	32003	17628	1014372	5217	100207	309	9296
10.2362	5912	3806	-8110	10064	3501	3665	1465	632	-433	-8222	2090	2047	2123	-476	546	-611	22436	18001	2913	895	23909	15631	-46758	6918	-28178	75349	6734	1037848	3204	90655	380	-1578
10.2358	3654	1494	-25516	11874	4607	8970	1470	542	-648	-2071	1572	1960	3698	-585	846	-756	24359	18731	14653	3269	7865	58629	-47089	6637	-2312	119043	5210	1033220	948	45154	-6103	-383
10.2355	4180	4250	14107	4045	5667	3961	233	-3661	-938	8411	940	-1732	4072	2012	8846	-2229	26501	38849	7043	11737	11927	51163	-32776	8252	854	81753	9082	1037071	1021	-1675	-3758	4245
10.2351	3386	-457	52242	-2845	4968	4470	-409	-3804	-622	7714	-1511	-1352	3522	1200	1119	-1958	28542	32919	7921	17768	11970	16135	-42053	8223	-17904	-2444	7059	1051441	482	-10033	8008	-5477
10.2347	2429	526	-1507	-3933	5111	5866	313	-4356	-1332	8178	-704	-806	1250	1205	964	-2004	28743	17432	16061	3265	9133	861	-41364	8696	-44225	-33147	4863	1064050	1475	6746	157	-16014
10.2344	2394	-496	-4178	-2654	4412	-7121	-124	-2740	-1303	6641	1320	-1121	-894	505	-1837	-1620	25357	12124	12225	-21169	6664	7098	-28796	2666	-47691	34820	1644	1045092	-3185	-2669	-18537	-2883
10.234	-402	-4061	-6734	-815	2831	-18973	-139	-1976	-1803	2581	682	-3671	731	-1594	-3779	-1631	21957	5767	23249	-12609	6054	-6617	-42997	-7788	-19996	20173	-2342	1073361	-862	-19755	-11881	15392
10.2336	3067	-4100	-35755	-5532	2999	-3591	512	1442	-1038	-2906	631	-3559	1393	-2689	-913	-3532	21068	6369	19841	-17174	3691	-6906	-25043	-6230	11327	270	-7132	1084297	-1356	-2203	-10674	18519
10.2333	4690	1499	-1414	-3527	3530	10377	363	1399	-961	-1595	1213	477	-387	-2596	2762	-4413	20361	16515	3167	-846	-2069	-1552	-10167	-11081	-104	-47720	8483	1028583	1390	5285	-9305	7823
10.2329	3154	6746	9072	2213	2875	10325	184	-187	-1343	-6185	-906	524	-24	75	-1959	-3709	23637	15115	-1865	20605	-4302	-34145	7964	-10947	-57151	-33535	-2926	1020412	4477	16458	-2262	-8663
10.2325	567	7330	9840	1650	4309	5565	180	-950	-1016	-3328	-556	155	1505	732	-5097	-2382	22701	-8472	815	27976	-1678	-6884	14028	-7356	-63471	-44284	-9334	1039784	3521	20017	16125	-6995
10.2322	5279	6788	-10280	3556	5750	8254	696	-1937	-1421	618	504	1865	2559	1330	-7951	-2197	23236	-15069	3649	22505	-8322	-8498	-11512	1101	-27532	-143966	1426	1039712	-2337	35628	1076	-577
10.2318	7565	7318	55	15200	4385	5839	756	-3635	-2014	-701	-1741	2433	1046	1684	-9610	-1441	26099	-20076	11601	20194	-12791	-32505	-16228	7534	-7526	-93344	15312	1037134	-1705	48617	1644	-13262
10.2314	7285	6387	21079	19642	3618	12568	1040	-3879	-1570	3424	-1654	1301	214	-1379	-217	-2461	27523	-33082	19217	18493	-9296	-13510	18877	5804	19	-15876	21824	1008870	-468	29141	-5558	-16033
10.2311	5730	4313	21991	16229	1999	7137	1295	-3426	-999	-1374	724	241	1559	-3126	3210	-4277	28723	-38107	11105	14038	1698	11222	-6063	3572	257	4450	15667	1022863	835	7036	-3926	-2117
10.2307	1153	6504	18343	2711	309	715	585	-3933	38	751	1718	1385	1441	-632	5152	-2708	23844	-30178	7887	15475	6676	30466	-20085	6683	-17489	9899	1279	1074403	2101	-8434	8519	5081
10.2303	3664	4808	22178	-9666	770	-3835	499	-184	286	-2211	-954	3418	1853	1426	-2123	-1227	23295	-3395	-194	22707	-4729	12995	-16928	1814	-25520	27474	-16710	1056804	5241	-7937	-20	-7811
10.23	5176	4047	43608	-4176	2661	-3800	1390	-254	-370	-8599	-2526	310	1317	-428	169	-1706	24463	16149	8342	18962	-15669	21586	-3250	-1622	-14413	3592	-12397	1043167	4717	-4892	1185	-9770
10.2296	5844	5294	32112	2362	4214	-6750	1567	-1007	-2189	-11570	-1402	-1567	1377	-204	2582	-1638	25804	-3567	14916	3736	-8867	24964	-5709	-8790	-8130	-7082	1172	1044139	908	15116	284	-1295
10.2292	5521	4115	3433	7114	4143	3813	776	-4615	-2549	-7362	-1256	553	1075	516	-11	-1028	21636	8601	11183	-738	-11098	1452	-15616	-6522	-11433	40968	-10858	1037621	-48	44066	-6172	-6632
10.2289	4093	1933	700	1693	185	-2603	-189	-4293	-2479	-7044	-534	5281	3952	-392	2860	-854	21940	-20987	28678	5822	-15935	8775	-28721	-3484	-15077	40420	-6645	993421	808	52482	-12007	-12959
10.2285	-288	-196	20529	6109	-350	2981	-781	-2949	-2131	-5298	488	850	2675	-4305	4193	-1342	26673	-28060	43078	21025	-1571	7254	-13476	-3956	-17390	65530	-12348	1023687	1070	51271	-1072	-1079
10.2281	2210	-2843	34670	-33	1973	-103	-260	-2392	-2157	-993	-664	-1032	-303	-3136	4054	-1496	30286	2536	23874	16626	-9329	16051	-16066	-3653	-49	100298	-15603	1021443	-4742	50266	-11174	13469
10.2278	7266	533	13813	-5972	1953	-5516	-300	-2277	-2257	-2831	-135	-3508	535	-1468	3980	-1740	29176	-63	19111	21012	-19014	49785	-37935	1635	-30138	86881	9776	1035425	-5033	44102	-16497	20690
10.2274	7832	2378	3607	-5036	1391	-3921	-807	-1550	-961	2070	-1980	-3444	3338	-487	9723	-2845	26507	21529	13246	10124	-5506	42109	-25429	12614	-17944	81545	14658	1034281	-5126	18760	-16591	3805
10.227	1306	-644	22489	-3087	-2632	-7487	269	-792	-160	8346	-2414	1598	5579	-718	4716	-3166	24458	55904	19891	13666	4144	52660	3962	8244	17846	48863	-2927	1048726	-2982	5282	-10590	7336
10.2267	-3143	696	13045	-2363	-1759	-16024	835	561	-1346	1896	-40	-343	7136	1451	433	-1450	25098	42907	30153	24214	735	53664	-21216	5902	15745	40105	-28647	1056832	-2375	16134	-19080	19556
10.2263	1836	2958	7266	993	215	-11437	169	-1250	-2665	-2718	61	-1976	4496	1754	7446	-2097	25275	50170	14388	18741	139	25742	-46713	4671	-28341	-1301	-17726	1044307	-2069	28569	-8648	21054
10.2259	2568	2342	15824	6046	-24	-18730	-63	2059	-2265	-7	1571	633	3667	1012	12642	-3789	25628	45633	12647	13374	-10292	26417	-46790	3313	-23123	11079	-12224	1013666	-765	-1261	-5253	8747
10.2256	-1500	-578	12609	1169	-1462	-4208	-646	3016	-1640	1064	549	1795	3068	2257	5683	-4213	23836	23506	15061	22311	-15305	2067	-18383	2033	4863	-35013	-6521	1032189	676	-26935	-8565	4398
10.2252	561	2749	-8435	703	1287	13434	-1549	-104	-2434	9719	-632	1540	481	-381	-5887	-3832	27388	5560	13225	12460	-11070	-13421	7230	-4384	-17719	-11276	-1971	1057964	177	-9900	14642	1831
10.2248	270	5513	5563	-632	411	7336	-1178	865	-1724	8427	-419	560	-637	-3489	-5207	-2186	25700	15130	12915	24502	9915	-9560	12624	-3071	-9716	31243	-8046	1057674	-1874	14839	7960	2055
10.2245	855	3578	7772	-2450	-2864	13857	-926	-1606	-1904	2145	-58	-921	180	-2244	-8612	-2013	24496	21956	10580	18217	13807	-15715	-100	1685	-3384	20550	-3260	1066402	1092	22876	7475	-62
10.2241	967	661	24762	1299	-626	9579	348	864	-1940	5759	-1967	4867	82	-855	-7045	-2927	26286	3490	-1024	4337	16440	7899	2491	5619	1601	-8538	-5455	1037175	3719	14448	12470	-4709
10.2237	3685	3357	41104	-617	-989	6303	-140	-1658	-1087	11683	-1681	9810	-747	-487	-2094	-2182	25896	4579	2872	10065	17689	14524	4911	6060	-16977	-29804	-5119	1033488	3554	20356	13969	-10775
10.2234	-1590	3593	-547	-2136	-805	7591	-86	505	-2148	5420	-477	6306	-1349	-529	-12009	412	26298	-3932	-1073	9743	17634	32068	2591	14258	-30204	-11127	-1593	1051267	-2038	10123	10898	-4572
10.223	-1467	6421	-23900	-2793	-1100	-12277	-728	-816	-2500	4001	584	5249	-602	-88	-3019	846	26413	-4126	-10398	13137	18840	31865	9015	7834	-29132	18381	-3059	1026251	-775	-10618	22818	-4811
10.2227	749	9632	-26830	-732	-1213	-15213	369	-4510	-1740	1115	1318	6342	189	1021	2038	634	25669	8297	-523	12547	19952	10230	-2001	1730	-21167	5478	-18016	1032823	2003	13353	13652	-1408
10.2223	294	4638	-28455	1170	-450	-3392	2002	-1385	-1626	-6469	1171	2886	1400	-519	2159	-626	24931	6460	19592	11313	16261	6265	-12971	5969	-53951	72239	-14821	1071082	1134	30016	10484	-7741
10.2219	-5277	3927	-41969	8203	0	-4441	1727	-1592	-888	-2019	1919	5314	1445	-923	-2323	-2260	27516	13581	19849	10958	5258	-5197	-30454	3705	-37080	49039	10482	1050823	2792	32879	4325	-4702
10.2216	-5830	6818	-55206	2582	-1450	1991	920	-25	-2331	5596	1808	5951	4029	1417	1777	-2583	31381	6743	6440	23542	8321	15435	-1244	6604	-1490	58784	7654	1048953	2086	22270	-5419	2530
10.2212	-577	9959	-14089	2967	-66	-1892	1113	120	-3410	-1267	3064	3260	1199	639	19	-2547	25640	18231	972	15442	13551	37009	8682	4376	-17548	93013	-5942	1048345	2012	22503	-9991	20671
10.2208	3630	6126	2547	8105	1676	-3574	1290	-3261	-1636	-2348	1467	4536	776	714	195	-2670	21953	10322	-9465	5187	16401	26561	6425	10425	-10955	142457	2467	1012317	3907	34164	-4203	25133
10.2205	5441	3831	-9372	9174	3416	8073	791	-1018	-1986	1665	1256	377	870	-1390	1949	-1624	22712	-12883	5154	10411	20145	24464	22276	13469	-9810	158272	12809	1034286	3433	32289	5938	12441
10.2201	4635	3199	18578	2589	2723	1354	-244	571	-2251	-1751	2550	-28	-286	588	6633	464	24467	18637	5724	3129	23711	35827	35059	-443	-33369	145756	9017	1016084	4146	18136	11102	20517
10.2197	1413	1384	34995	-699	796	-8830	-685	2170	-1739	1773	3165	-538	-1444	-1079	6120	-246	26851	23096	19836	-501	18600	26825	7754	2039	-42678	80306	7097	1008428	1104	-2117	160	7148
10.2194	-1741	554	14029	1168	4739	-4586	-611	2113	-1293	7122	2693	-1681	-2375	-1734	10155	-837	27944	3250	37144	-3039	15245	29656	-6613	1516	-57940	28691	12563	1014130	-568	-3002	-20188	-7272
10.219	1243	-3227	22387	-3008	6108	-12463	-272	-1666	-1303	11089	2387	-3233	-4860	1596	3613	-2019	26418	790	31872	9071	15881	33943	-42365	5344	-34027	11456	12483	1026535	907	-11473	-21850	-1744
10.2186	1920	-2027	30951	-4599	-951	-12886	233	-2541	-344	6726	944	-2576	-3704	1573	-7905	-3495	26249	-17400	20731	33750	19758	28868	-34636	8867	-4410	-7576	23006	1030168	2016	-16249	-12957	-4526
10.2183	-544	-249	43807	1244	-1305	1442	-30	-3286	-636	3929	2099	-1596	-1139	241	-4577	-2615	25635	-56119	17885	45801	8717	7469	-26329	9725	-7998	43706	15693	1048900	2753	-15005	-1010	-5743
10.2179	-1608	-3166	38073	374	-417	18628	-331	-2790	-1720	8231	924	1838	292	-1130	5679	-1341	21053	-45697	10102	24909	-12404	14504	-22708	9817	-39343	101126	13310	1061703	-943	3290	-5361	4322
10.2175	2649	-4511	11831	-6735	655	6696	-106	-2489	-1517	10390	3132	-350	817	333	6029	-1835	20103	-43365	3268	10264	-13655	22581	-11459	3840	-19263	87390	13407	1047960	1508	25608	3673	1476
10.2172	2776	-1242	2391	-4416	3395	10831	-229	-3966	-2149	5770	2261	-941	1769	-85	-854	-2243	24198	-26721	-770	-8300	-8059	19904	1135	131	-36816	74126	4970	1026646	4356	11060	-1601	6324
10.2168	3724	-374	4873	6298	6751	7358	-103	-4309	-2534	8088	647	-1789	2692	-870	619	-2376	27894	-7137	10558	4020	655	11182	-22322	-1215	-41609	36310	-1089	1017695	139	30603	8406	-3642
10.2164	-656	2841	-122	5875	2331	16729	-329	-4201	-2146	7360	-1479	2909	2159	-919	-1615	-2416	25973	11680	6428	17814	15308	9058	-55028	3190	27435	-22136	9601	1049368	-2950	35833	419	-7362
10.2161	807	-85	5100	512	2006	9738	105	-4575	-3257	871	-1677	5110	2191	-772	603	-1706	27300	29560	1221	25560	17252	22519	-44059	-2632	35011	-21509	16960	1048415	-993	20883	5040	-7080
10.2157	1226	2159	-15855	-1037	3697	-6797	992	-3142	-3496	29	-2220	4458	1741	-734	-2541	-368	30907	9835	-11685	8935	9361	10308	-23088	-2990	34384	-54739	21329	1038427	-1471	-677	8552	-4505
10.2153	2410	4035	-23000	-8548	3513	-9326	354	-180	-3568	8242	-78	2258	1472	699	-3636	200	27153	-5733	-21454	-384	11153	47062	13621	-4033	17720	2866	9694	1024827	-5751	14140	13951	-13547
10.215	3815	2808	-13249	-1985	3551	497	-415	943	-2858	5960	512	2168	1918	381	2705	-2169	23682	13244	-5406	2820	16702	85997	21738	-1690	-13824	7962	-1452	1030341	-2541	28539	11002	-9036
10.2146	4894	5312	13331	-877	3944	6521	-30	-1998	-1710	-253	-596	2971	-50	-698	-2012	-3884	21932	-11383	4090	-3373	23602	70932	-10298	4969	-9247	-33422	5825	1038543	-1960	31351	-9861	3505
10.2142	2905	2657	26368	-11	4103	-7047	-185	-7656	-1624	-3464	-3291	2877	439	-798	4346	-2529	19636	-18558	22920	-14659	9350	30318	-10076	13207	-26176	-64001	1199	1043290	-117	38984	-13665	6569
10.2139	7170	2237	19646	-4739	1716	1635	1121	-3655	-1858	-8897	-3463	3477	307	-1002	8892	-2206	20332	-20451	20947	-7792	-1059	24206	-8594	7923	-32255	-44763	9146	1047781	168	66384	-33456	1948
10.2135	9397	1819	1421	-10004	-1642	15024	1495	633	-2285	-12792	-1122	2610	-987	121	13151	-3521	20638	-26239	3856	-1616	6656	45183	-29349	-6700	-4694	39147	6149	1015307	-581	73077	-14583	5985
10.2131	6713	3302	3131	-7349	-2542	3971	407	-3327	-2696	-14208	-2077	1072	-448	-869	11125	-3495	21336	-34436	1460	9717	23611	24529	-32995	-579	2090	45999	6534	1011326	617	43445	-8161	-1750
10.2128	6290	4146	7532	3128	-679	10886	36	-3430	-2394	-2946	-673	-3044	1702	712	14035	-3018	21851	-1254	7235	6720	13347	4415	7565	2856	-17084	-23602	12346	1036292	1160	35199	-33280	2239
10.2124	2116	3068	-22930	1205	-775	7399	336	-3746	-1953	-1754	31	-349	1664	1096	14534	-3654	24204	9383	746	-657	7152	16203	8164	10357	-19955	-33527	6357	1005679	1339	39240	-31570	7849
10.212	1329	2370	-5160	-4228	1568	6873	1116	-2475	-1903	7236	219	1663	2738	-364	10746	-3903	22020	3707	-2611	8358	8811	34468	14523	6426	-22280	30897	-9694	989576	2117	34070	-3959	-16040
10.2117	1629	1478	6805	-5546	1688	-3188	1213	-2458	-1454	10110	1673	3402	1475	994	2322	-2775	22146	10646	-3181	9117	13916	24737	-5099	-2627	-8712	46141	-2420	1001450	406	2355	6336	-21570
10.2113	1777	1716	-9608	-1117	2732	8454	1179	-3213	-2551	10332	2315	703	-115	-362	-5762	-1766	22205	8619	-4081	24649	17929	15541	-6812	-4403	-13410	48036	6067	1020178	860	707	-8381	-6882
10.2109	998	5591	3757	6206	3897	11531	1004	2482	-2175	8282	2333	75	-374	-1268	-7516	-3104	26400	-5193	4941	21624	8169	4648	-1584	-3864	-19532	69768	1920	1039355	-1037	10389	-21624	-9299
10.2106	1168	10357	22070	2399	2526	16180	163	3982	-1003	5833	371	64	1786	-150	-10669	-4471	26715	-4968	11289	14859	5736	19970	24816	-2319	-11141	21915	3232	1023667	24	21533	-16114	-4755
10.2102	4979	6182	61178	-6754	1433	6292	371	2041	-2248	-173	-1167	2959	93	-902	-11356	-4835	22738	-30063	6238	15145	-4593	16729	421	-4012	-13561	21793	10399	1012378	0	47299	-7126	-16048
10.2098	4708	2188	58184	-9236	2521	14839	711	-873	-3373	-8710	-449	3292	-1679	-2029	-7344	-4870	22980	-17585	13151	12641	10800	2219	-33838	3008	-20570	-11652	16050	1017667	-391	22111	-12514	-17600
10.2095	9430	3205	44049	-10087	3970	9895	1287	3185	-1898	-10370	1263	8636	1428	-2023	-1666	-4370	20805	6846	3720	30434	31338	-15130	-33657	4860	-29373	9513	6822	1014668	610	19686	-7184	3026
10.2091	11989	4276	45339	-6883	2518	9272	1559	4666	-1176	-4382	1024	7610	4883	-1586	-5049	-4569	17833	43280	-8457	26428	8815	-13570	-12228	-4142	-20217	76456	10610	1002708	-1316	34936	-5086	-4776
10.2087	7618	5606	27049	-9121	-998	11801	643	706	-2476	4188	394	3685	2641	-298	-6217	-5526	18830	35465	8449	21517	3519	-11300	-16155	-6368	-18526	76876	-3552	997514	1248	4651	-12407	4157
10.2084	3592	4534	2876	-8396	-1105	-4624	915	751	-2299	8903	918	5143	1009	821	-11571	-5602	21892	23940	30581	16036	1657	5425	-15935	2116	-41248	80911	-4810	1016922	5815	6486	-11773	9209
10.208	4245	3177	3784	756	5425	-6122	814	3494	-2833	-355	1647	1309	2153	2337	-8751	-4597	20736	37726	17907	4063	4489	-22868	-5815	4035	-44701	48681	-11807	1033604	3295	21849	-18858	8772
10.2077	6622	-2261	7414	2679	9794	-13167	467	4988	-2018	-2898	2178	-2365	3648	524	-2569	-3139	22901	41570	1946	6113	12228	-22624	-7991	2537	-13286	50361	-712	1014368	854	35027	-16953	135
10.2073	3845	-3530	3576	1845	7779	-5799	437	-81	-1563	-1660	1285	-1037	5715	-267	1067	-1695	25872	24233	-6125	20251	20557	-3793	-2598	4913	-1071	63439	10182	1017795	786	31983	-3311	10093
10.2069	3600	45	36143	-73	6373	3811	199	-2283	-610	1039	3336	2896	2813	1268	5914	-873	28433	13972	-6020	6508	20364	14397	10897	2351	-37057	88178	15260	1078014	5015	43632	452	15511
10.2066	5087	-549	35819	-1242	1778	4680	37	-1380	-662	2305	3399	5624	2248	1291	5417	-214	27323	6788	-2066	9164	27975	17827	17006	963	-24678	47926	17174	1052336	3877	52868	7705	-744
10.2062	6860	-492	-13467	-4900	3776	-6545	319	-94	-803	-4051	2549	1784	3727	854	3602	25	26569	37557	7956	17651	37024	5060	-3303	4250	-3596	62035	2595	1013094	-526	51404	1808	1082
10.2058	6141	-882	-37068	2040	4296	-8617	896	835	-1717	-1782	2709	2323	3368	368	-848	-588	25563	42735	8440	12414	26744	29741	-25771	3286	-3030	72668	2726	1013536	2195	56720	6788	-4587
10.2055	8164	-3363	-38695	-1502	3009	-8899	774	249	-773	5092	2403	4481	1047	164	-5035	-1293	24579	1383	-7117	14643	25340	44252	-30389	-534	-31071	110120	4486	1042381	2286	46440	7561	-7320
10.2051	4870	-4563	-2776	-6713	1635	5749	730	-2268	-528	-584	-1255	-171	1374	-787	-3765	-1612	25705	1327	-6483	2292	12411	50813	-37862	-5355	-38310	89826	6540	1075635	-3495	57297	1512	-8576
10.2047	3403	-7107	-3186	-1324	2854	7809	1194	-3566	-1016	-13545	-431	1474	1877	-1903	3773	-1578	25748	21440	20430	-2176	7472	40577	-18438	2561	-64063	81984	8518	1071797	-6608	45353	-4862	1885
10.2044	2811	-896	11879	2662	-2249	5938	1278	-1767	-557	-7870	1397	2236	1659	-2222	13525	-1075	28338	34083	26673	3253	6250	41145	-27340	1007	-44486	29646	-2239	1015496	-6385	53376	-10693	1420
10.204	3614	-888	55730	4088	1610	2201	2015	-5167	-296	-1814	1601	-582	2206	-125	12785	-1837	24017	50628	13768	11957	-374	24925	-21900	-910	-1819	-22369	-7357	1038470	-3667	34997	456	1545
10.2036	319	-3191	37656	2338	1293	-57	2195	-6438	347	-1192	866	-1747	1361	-1779	10864	-836	24096	59319	11389	13832	-442	2729	-6848	8044	6100	18903	-2647	1050085	-272	10954	13135	9612
10.2033	-2328	-436	10417	6129	-2258	-2684	1170	-1209	-259	-3409	-500	1510	-543	-1324	4073	-1758	28171	30637	15803	9809	150	-4984	18985	15500	1153	31220	-1873	1037753	2253	33784	12191	10058
10.2029	-2936	-3414	-4631	2945	-4726	1451	786	-573	-277	-8798	-1201	3831	1482	-1006	-572	-1943	24860	26642	22400	9461	2545	-7294	12850	10331	2445	29831	-18004	1060995	3635	55429	171	11376
10.2025	-2519	-687	-3472	2526	-2267	1633	1260	-676	-371	-2450	-1055	2780	1373	-3604	2485	-1471	22611	19733	26276	11584	1943	16268	7078	-1382	-13007	33936	-16165	1069215	1916	31420	-23131	323
10.2022	1964	1690	-11159	7824	347	9168	641	1007	-606	4428	-95	-2744	1783	-181	-1228	-1863	21679	-8710	6132	23691	-4794	36034	9106	3959	-23789	44350	-11462	1060824	2429	28506	-25162	-12728
10.2018	2911	3124	3197	3049	-1225	15714	765	811	-1424	6065	-407	-4945	1910	870	-73	-2680	22015	2928	28166	14312	-102	8637	24966	6156	-3778	34053	-4268	1011481	6113	33331	-17321	-5504
10.2014	4169	804	37817	-1759	259	25836	334	-2801	-1914	3741	-686	-3231	1485	1940	-6009	-4119	25737	10267	49164	-3541	7764	19402	24692	6338	-16019	8225	-16834	1025271	5268	7827	12	2037
10.2011	2726	2580	10316	-2746	-435	19158	138	-1434	-1960	4039	-74	-1566	-1875	1910	-5614	-3762	25577	15200	37842	5786	-6364	45477	-40262	-4177	-17185	10713	-14091	1046426	1658	-5637	-12333	4911
10.2007	1416	-945	-11109	-405	1103	3223	349	626	-2162	-1703	-1480	-849	-616	42	4859	-1171	25698	7333	18949	1045	-13944	44844	-49424	-7271	-8810	54734	16063	1048088	2868	13483	-16962	-2417
10.2003	1285	-3878	-28538	2131	1929	-12120	1240	-2951	-1730	1793	-2959	2132	1736	-1008	8257	-638	22890	9390	26406	6911	-7363	22026	-62221	-8371	-18854	58168	17408	1043714	2798	23524	-10477	2213
10.2	3939	-2750	-16628	3786	4924	-15428	1369	-1181	-2385	9522	-3274	3317	2169	-544	5176	-1792	22764	11959	36904	13326	-2995	-9995	-45794	-14726	-22623	27149	6195	1006296	1963	20363	-18724	-8179
10.1996	5309	2230	2660	14362	5873	-17714	1733	-5014	-2183	7830	-2081	420	252	55	412	-1973	22914	11001	28650	28690	-2504	-14706	-16079	-845	-18175	23007	-8336	1005841	-309	5342	-8031	-3926
10.1992	8292	2051	7911	9720	553	-10294	283	-8026	-1557	5513	1340	-1478	-180	2702	-4181	-1425	25545	-5701	21181	32741	2345	-24709	10780	7460	933	56336	-11175	1010991	-2612	15421	-18685	-12585
10.1989	4361	1716	-8396	1803	-4413	-3680	-299	-6919	-2062	-3504	1388	-2215	-120	1968	3810	-2593	21031	-24370	23076	15511	12164	-47689	16376	6804	-26478	57783	-18727	1016061	-7381	8485	-3700	-2176
10.1985	2539	4346	-6205	-5933	5	-5074	-53	-4119	-2261	-1211	1242	-3549	565	712	9094	-1525	17516	-6033	13872	15337	4474	-41378	15847	9158	-38497	47265	-21587	1009914	-3088	19205	-3294	5856
10.1981	2598	3015	17516	-5497	3803	-6557	-665	-1838	-1252	9392	1153	-3539	2586	-858	9281	-3195	23456	-14591	24821	2216	-2664	8375	22019	12074	-21685	18044	4617	1009482	973	7650	-16124	14712
10.1978	6283	-521	7460	-6824	4687	6439	-154	-1131	-568	11086	457	-8208	2928	-1707	11501	-4598	29372	-13642	33748	-3471	-2667	4433	-12158	8925	-27759	-20779	9450	1007225	2049	27836	-12907	19071
10.1974	9261	-1604	-14196	-3741	3385	19149	-78	-2718	39	8534	89	-8077	2882	-1732	7635	-3703	25886	16909	37194	7431	-3856	-7824	-19406	4969	-24844	-26532	6570	1003154	2660	42931	-2897	6830
10.197	5643	1430	7317	-4564	-190	11713	-912	-2396	431	3847	-2434	-3791	3940	-2879	6783	-3029	23151	23108	29471	5515	-17577	21397	-3774	7019	-14511	-34111	-726	1020405	5400	48541	-5801	-4118
10.1967	5342	-1485	50143	-7720	38	18628	-346	-4319	-192	10443	-1780	-3520	3751	-2271	3510	-2730	26941	14236	25540	-2469	3930	14988	21002	5243	-30341	-48657	7467	1043849	3408	26670	-5342	7928
10.1963	5187	685	43898	-3169	3992	4105	-634	-5498	-1601	8750	-1871	-4646	3049	-163	-1557	-2582	23366	10279	26886	-5765	5452	33475	34968	7451	-52294	-11526	3857	1063330	-1251	20896	2855	1408
10.1959	4039	2791	-15141	-4954	539	3039	-164	-8180	-2105	3725	-2846	-2743	1649	-2856	-368	-3236	25159	-7115	18292	-7237	-7007	34129	22166	5989	-45779	36888	9528	1049126	-814	8756	12450	3104
10.1956	7203	2129	-28441	-4122	1102	-8446	446	-8807	-2087	-5318	-1036	-5000	324	-3809	-1836	-2624	22632	14549	2810	-1480	5012	-9369	19781	-6196	-40009	65841	7489	1032353	-1392	5691	-293	9968
10.1952	4431	3551	-8517	-919	1667	-23587	824	-5334	-244	-3528	-2113	-4328	-62	-291	-3788	-2570	18972	5835	-2473	6026	20868	-3969	24678	-7826	-4004	68349	20009	1031901	2336	39259	-20624	4193
10.1948	5891	698	3690	-2839	4116	-3179	708	-3538	-1305	-945	-2783	-1849	369	823	-167	-2135	19387	25304	-1780	11506	18849	4544	19377	-892	-797	108010	12630	1053399	7634	61328	-5277	-231
10.1945	2154	762	26076	-464	4760	-7230	646	-2933	-1239	3763	-1751	-1618	1687	45	3690	-2161	23716	41859	1951	11395	7326	-31395	7	151	-8060	88281	15749	1045558	2761	64117	-6544	-4498
10.1941	-3718	2778	17851	365	680	-21359	60	-1203	-977	902	-1168	-60	3477	-784	2174	-1562	27875	34913	5500	2034	-4986	-10669	-25044	-1289	-29797	50943	24253	1033032	-887	45111	-6510	3339
10.1937	-3284	2099	19310	388	20	-22829	-65	-1200	-1517	-923	-146	-4427	2805	-1702	1130	-1995	31313	31302	2725	13707	531	-5062	-24790	-2686	-2427	109700	9983	1045190	2191	47430	-8349	1369
10.1934	-3339	7979	21031	-3135	1103	-8076	118	493	-2428	1694	-703	-2287	1955	-120	471	-2943	26038	3484	776	10694	14484	6061	-23231	-6088	12846	69530	-3609	1023198	2563	30741	-722	1584
10.193	394	4973	15277	-5329	-96	-10388	578	2378	-3574	9855	-1634	-1366	4675	-126	-7469	-3227	24480	-595	622	-1572	11256	25673	-10877	884	-121	32107	-20871	1000418	332	55465	1265	-11638
10.1927	6276	1487	-10757	-1111	249	-3636	451	1725	-2925	5696	-1170	284	5846	-664	-11851	-3644	20259	20337	-12570	-5529	7961	21502	9534	-5009	-6301	87901	-19928	1018947	-1724	53421	-4166	-24587
10.1923	8766	-2958	-5266	3411	2957	719	428	4500	-2813	6274	376	62	4677	-1234	376	-5054	21137	36986	-7795	-2513	15970	472	-10046	-9022	-1815	98621	2227	1032080	-1194	66588	-11012	-5180
10.1919	5026	-3037	-10337	3018	9952	837	-43	1805	-2646	4519	701	1555	1904	-851	6316	-2666	22485	23723	23721	-1792	11174	-6007	-2443	-11220	-4703	68704	15377	1030659	-3906	64162	-11322	-5351
10.1916	3147	-1634	-244	596	8512	2983	48	2211	-1775	5818	1000	3545	2018	-1211	1028	-2724	23846	18626	18054	3247	316	-22403	7999	-10214	-15317	113919	23655	1055107	-2245	30921	-3124	-3124
10.1912	5453	-492	11633	2414	4064	739	340	-1734	-1513	10170	2682	2353	2682	-2485	4575	-3002	22774	39253	9636	10056	18326	-4828	-7559	-14161	-34833	122680	10823	1068138	2416	15953	-6660	6890
10.1908	4668	902	-26383	-2798	683	-12533	684	1432	-1566	6266	4147	5398	2896	-404	8755	-2126	22467	37982	-3993	16472	8945	-6513	-30409	-14576	-49530	69651	2001	1044100	2456	15538	-15511	19672
10.1905	2926	2634	-46661	-9718	-1514	-13283	834	1677	-1394	1270	1683	4530	1616	1058	8507	-3052	20026	54253	9645	15539	6072	16687	-33332	-12902	-50468	30821	-4311	1045161	4379	17304	-8513	18601
10.1901	786	4605	-21409	943	2970	-10938	397	2852	-1149	10572	-243	4783	2497	985	3059	-3824	19251	44904	26813	20705	-3437	19920	-30170	-9482	-12824	41111	-14463	1053938	5219	18055	-16860	17485
10.1897	96	2651	-1089	5156	3545	-13106	241	2923	-696	11461	-2630	374	3738	-4	-4125	-3392	23309	19607	21976	22870	-14538	22112	-19655	-3257	25998	10061	6300	1029498	2758	20333	-29938	-5016
10.1894	-41	3925	52	10796	3543	-7337	201	791	-1882	-728	-4094	3188	3624	1920	-2851	-2795	25486	17613	21892	14675	-15965	9824	-13212	-15980	16241	-10030	18606	1019532	237	-17976	-26718	-8007
10.189	240	2866	15478	6865	2993	8273	-67	116	-2172	3141	-400	2389	788	2371	2031	-3580	27533	-19388	15502	22563	-10460	-8155	-14231	-11961	-7	24916	-5851	1034239	1097	-23954	6097	6796
10.1886	3507	3608	43664	-3180	3736	1747	-361	2805	-3498	-923	-2135	-890	2217	-206	1926	-4160	28927	-37497	11155	28301	9709	-17208	-25502	-10917	20011	26616	2393	1034343	613	22440	15733	3237
10.1883	4280	7373	60670	4870	5058	-17775	-646	7072	-2473	-7892	-2936	1009	786	-655	8351	-4532	29493	-32956	24222	36168	16858	-8915	-2471	-13043	25442	72012	1027	1029309	-287	28766	3412	3644
10.1879	1112	7760	39276	12000	6356	-16748	-883	4251	-1790	2013	-1846	2116	3268	-775	15569	-5166	29263	5725	29120	22398	14687	-14447	23919	-5414	33172	75899	-6501	1014656	2805	39306	4733	-3210
10.1875	-2154	1095	47860	6877	2513	-4507	43	4412	-488	8707	-2005	1074	2766	267	14288	-4470	28445	5607	17900	13594	3097	16075	10611	1396	-13629	71342	-11406	1003051	3643	4187	4703	-3071
10.1872	5174	1526	50167	4116	1262	-10767	-392	763	494	8499	-1739	-1258	-1215	2600	981	-3338	24457	8562	19438	14159	953	-216	-14454	6924	-32919	102025	-4400	1025111	4023	9	8898	-12731
10.1868	9347	5063	28386	2788	1039	-15621	-1140	-686	24	7270	-80	-4331	-1533	4448	-5286	-3447	21541	54300	17431	8404	7709	-7685	-25209	6150	-5493	90734	-3122	1017100	7579	2362	477	-14018
10.1864	8195	3343	46354	6691	-539	-14525	-1290	908	-614	10815	677	-4048	954	1048	-7114	-4672	25345	44683	16849	3518	1087	26314	-47935	-2422	-19106	56284	-17956	1031210	5472	7927	-4833	-252
10.1861	8795	3609	53052	11606	-1137	-17968	-94	-1262	-1395	1686	1250	1116	2738	1089	-1154	-3465	29106	7902	14501	16979	16124	-5263	-51467	-2189	-24273	-25196	-15394	1032780	2694	18735	-8788	5592
10.1857	3382	7174	61095	10808	-891	-15014	1144	-449	-2962	-3808	1012	4954	3087	945	-7545	-2704	29956	10249	15633	26260	7497	-18782	-42423	526	17110	-2437	-13166	1058219	804	28583	-12643	1113
10.1853	1780	8304	18340	5381	378	-10106	2483	1254	-1848	10585	1479	6576	2021	-566	-4447	-3482	29880	11091	29803	29074	-22438	-5837	-48575	1917	11726	31873	-19783	1079154	3513	32922	9033	3837
10.185	-1820	6031	14026	5520	1654	5986	2528	2818	-214	7195	1150	2971	1100	-1912	-523	-3432	26822	33297	27485	28827	-12370	-21279	-50264	3275	1828	65110	-11834	1031115	-239	25842	11771	8185
10.1846	-3123	5166	1809	-2816	802	4001	1328	313	-665	-3294	1317	820	975	-967	2717	-2319	22221	30290	11057	15424	-8955	-4321	-32451	2403	21717	100042	-4366	1008002	584	26900	7238	7200
10.1842	-1199	3717	14062	-6794	-1456	16870	-295	-1465	-235	-3785	620	2439	886	-759	620	-2342	22788	20090	20610	9347	-2947	-5234	-22138	1296	-2671	53074	9277	1009112	223	26879	29770	-803
10.1839	853	4474	16860	-8973	-4272	16303	-1318	-4497	308	-1266	865	7953	490	-728	1680	-2541	25587	4398	47350	13476	7024	17167	-22761	6843	5627	31753	12800	1013014	273	17448	13182	-17315
10.1835	-651	3974	5398	-4400	-498	2276	-1022	-5666	439	-4254	2994	5466	437	-1002	-378	-3993	24101	16012	36157	12531	-880	17121	-35053	-1072	-1137	41377	10884	1030224	3806	2356	-13912	-15778
10.1831	-4159	2839	-11715	-1109	1473	188	-1331	-4868	54	-3854	2231	2279	1302	-1925	-1394	-2986	24944	-7285	28964	6682	1734	7340	-31577	2987	29581	49027	-2670	1053327	1258	-16301	-14259	9036
10.1828	-1215	5331	7783	3199	-22	4137	-443	-2124	139	4643	1864	4307	1250	-286	1772	-2959	24732	-20074	28611	8002	3527	9140	-22815	13979	29084	29165	-1381	1036890	-2064	-23828	-24887	315
10.1824	1511	7054	4589	3965	2803	15009	704	583	122	-240	1392	2624	1624	1330	768	-2224	21098	-33211	25921	16100	37	-5171	19280	14842	4782	40432	-3552	1039981	-2765	-11992	-18626	-21389
10.182	2819	4954	16260	-4764	4604	23429	1444	2180	-241	-8874	1165	5557	1580	605	6644	-1323	21763	-34528	7878	11206	-2989	-5931	17124	5641	18948	9977	-17640	1045759	-5490	-10851	-19218	-14968
10.1817	5751	7340	38004	1115	3364	12797	1593	-1634	-1261	-580	731	8514	451	-614	6094	-565	23129	4710	8729	-14592	-3372	13537	8012	9367	-25740	23220	-2881	1039310	-4586	-26501	-5397	4833
10.1813	5223	9088	10831	1843	3321	1086	898	-2020	-1371	4053	701	2596	502	-1643	-38	-961	22386	-4936	15107	-8848	5663	38730	30114	14597	-13575	787	10639	1042498	-1201	-11286	-5633	-3290
10.1809	1659	5752	17252	184	1076	1535	596	1528	-414	9672	887	208	2111	-1095	-1218	-4382	23847	-21485	11012	-7339	-2543	-10802	37399	14746	6593	38833	13008	1015059	72	7049	531	-5617
10.1806	-2100	-722	7680	-2852	5006	3396	741	3841	-185	5180	2417	1775	2185	-154	-501	-3189	21913	-20915	20221	4757	-4911	9961	6841	11432	-2026	67535	4789	1021710	1631	30018	3416	14927
10.1802	-1401	-1178	-7789	-5835	3066	-3051	1502	1898	-1685	4505	2149	5319	857	-517	-6477	-2001	27124	7746	26117	12556	-1768	9205	13638	11190	-18632	71738	-4786	1002465	-1716	29767	-26710	18108
10.1798	-503	-4399	-18607	-4689	1830	-6155	2190	2412	-2275	6175	764	4825	-396	-1187	-6728	-814	28212	38020	17902	8251	6566	-24956	-7980	15038	-21166	45951	-4527	1006127	800	47789	-28932	12920
10.1795	4272	-2323	4043	3052	3440	-5703	1432	-2	-2556	44	-670	2002	2503	-1540	-6690	-860	21816	42426	22500	2698	9584	-24150	-15042	6441	662	7888	-2221	1036121	2973	18462	-15023	10794
10.1791	2682	-2356	9430	-1180	5333	6325	1395	-1878	-1900	1466	-2000	2643	443	-676	1635	-3384	19623	28568	34145	13324	8784	15024	-2605	1271	18670	13380	-11731	1055963	1322	15926	-7897	-6138
10.1788	707	-691	-19451	3607	5996	-12238	1838	-1239	-1485	-280	402	835	1813	-3443	6494	-3066	20657	24570	34002	10636	19316	29393	-4001	-288	-4151	-3019	-18349	1065132	-109	18241	-1247	-17478
10.1784	3000	3050	-20964	456	6185	-21945	989	599	-1719	1316	300	-1461	2762	-5373	12228	-1159	23122	22006	23075	4256	25033	54977	-24740	-2552	-32190	53428	-10084	1065132	625	27359	8214	-10739
10.178	2140	5276	712	-7668	4483	-11357	464	2236	-1358	-6714	419	-1552	2529	-3636	2345	-796	31176	38182	14339	10070	14003	74087	-17653	-954	-26799	64106	-11111	1049092	2407	34960	8865	-16407
10.1777	-72	5210	27323	8330	1791	600	487	1154	-1088	-11009	1139	1141	3070	-1232	-6619	-3819	25545	24342	11918	930	12130	66686	15106	2769	-35855	12778	2851	1021166	3924	21473	-8863	-4498
10.1773	-1613	2182	15338	17435	1520	-7275	360	233	-2096	-11897	1196	1685	739	-82	-201	-2915	20812	-11232	15044	8032	4378	46745	4812	-2558	-8053	-14626	8366	1035820	4402	46383	-12032	17319
10.1769	5097	3405	16109	8277	1361	-9470	300	-2624	-2393	-18956	1752	2629	-1878	87	-1159	-702	18280	-7541	8432	2799	8009	15645	-19498	-9527	23334	15304	-66	1057320	3825	46964	-15645	720
10.1766	8401	6532	37743	11539	88	-1973	844	-2001	-2454	-16772	1185	3681	-450	1885	-188	-1493	17760	12177	2034	10080	13861	10536	-26613	-7238	1117	41999	13298	1071649	7140	51329	-30535	659
10.1762	4553	8672	7914	5404	-1402	-7342	744	0	-3543	-9823	-680	2421	812	3738	-283	-861	22063	50411	8302	14491	9241	-421	-36905	-6016	-17732	31166	11932	1061853	6958	30978	-25229	-11182
10.1758	4260	6930	17114	-2547	-4035	-10197	1302	-270	-2087	-4584	-188	3236	130	1802	2717	-1318	22938	80371	11064	11425	-5772	17018	-43251	3511	-11526	62927	21342	1065681	3302	25178	-13298	-9548
10.1755	3700	3643	50808	-5109	151	-12013	1482	4670	-1563	-1784	1126	3442	-1624	-572	-1285	-3751	23500	44375	5316	18992	-16636	34460	-33062	6368	-16174	81949	22029	1075233	4205	10337	3597	-6864
10.1751	3703	1828	19901	2330	-892	-12316	539	7058	-1541	3151	685	5862	-1643	-1860	-697	-3909	24766	5080	2529	16514	-11629	31645	-7639	5088	-14549	48868	6768	1068056	5510	-22829	16418	-9751
10.1747	3844	2362	-14722	-744	-3906	-13170	-766	3664	-543	-2760	2385	6548	-337	-2221	6268	-2694	22937	790	9032	19666	-4314	39486	5227	4274	-27976	59461	15762	1073353	6581	-9686	11716	-13199
10.1744	4254	5281	5114	-4676	-2227	-10641	-642	-2111	-554	-1510	2254	4820	8	-1465	9658	-772	28492	20628	14120	22433	-4114	27361	21346	12338	-25529	32929	28038	1096140	3730	39981	7376	-19329
10.174	2304	2887	17078	-4748	33	3140	354	1851	-1342	-4334	174	-1257	177	-1310	5269	-718	28631	31998	198	9167	-1786	21472	28241	16283	-40031	44371	487	1061603	-747	71456	10831	-20958
10.1736	-1158	102	-2558	-8406	1840	-16863	222	6195	-854	-7332	496	-3412	2039	-2359	1877	-911	24249	32247	3275	7079	5564	9982	21853	11475	-49691	39336	-4017	1053558	1998	34302	-4589	-13119
10.1733	-471	1304	5477	-12887	2079	-22080	503	4054	-1129	-9442	-57	-1984	482	-933	-2504	-419	22581	26746	5811	16346	5208	13228	14638	3621	-40304	27368	-1078	1024087	3488	45077	-15988	451
10.1729	2741	3834	19195	-11930	4322	-6651	-348	-1408	-1337	-10097	-947	205	1631	-1425	5721	-1423	23231	21707	22391	13142	-2056	5114	15844	-2852	-23258	30271	-12670	1060171	2926	50067	-29211	4631
10.1725	8304	8064	23915	-1673	4579	-8898	161	-8158	-1641	-3459	-1417	3817	3043	322	6795	-2631	24825	28784	20114	5087	6509	2490	32212	-648	-4331	69306	-17889	1102884	1317	25691	-29238	-10751
10.1722	6574	9573	24079	4945	1709	-11901	1429	-8743	-2129	-196	-4221	6530	2741	138	6260	-2684	22599	20682	32069	10997	5401	5098	-2281	4251	10182	74797	-4723	1059070	2634	51322	-4555	-27809
10.1718	290	8660	9630	8267	940	634	562	-1767	-2056	2890	-3868	3069	2278	-1907	4343	-2426	23216	-1320	16245	18499	-1025	-16502	-13958	6538	-1931	98671	-15349	1055704	1372	63167	36922	-30247
10.1714	-1535	4113	9223	571	1942	9004	674	2544	-1726	3441	-1502	-349	1423	-3070	4188	-2017	27819	-1377	4416	27372	-1997	-34909	-3451	-4075	-11580	65577	-13202	1038508	380	40491	28772	-29409
10.1711	4149	1236	9491	-3113	807	15517	-88	-2427	-479	6661	4	1103	2470	-3780	2671	-2326	30377	47929	-6472	33482	6154	-33250	-17461	-15249	294	93147	-12273	1034883	1972	10799	6206	-26239
10.1707	2722	3356	3927	-3973	2839	-9517	-147	105	223	3384	-2243	3164	1062	-953	3055	-2772	28688	29224	-4334	29976	799	-11466	-29860	-7573	-8141	72463	-6698	1062745	-120	-7989	-813	-8610
10.1703	5204	4384	13316	-5171	3563	-27608	-392	-2955	-1633	-3027	-1218	4979	1779	-1344	-1205	-3344	29058	-35167	18672	17468	-9626	-15865	-15493	2559	-9971	29973	-19659	1040027	-3657	-7256	-8496	7109
10.17	1234	6018	20162	-5573	3294	-12974	-144	-6343	-1368	1948	-1077	3619	223	-230	-2179	-3633	24797	-47437	12066	19876	1854	6767	-5266	3790	7855	24837	-33176	1037372	-2331	16320	-3241	-390
10.1696	2484	8388	-3183	-1708	5676	-8397	1441	-3225	-1666	-418	-1110	2908	183	1393	-6493	-2146	20331	-25222	24431	25131	4974	26599	-645	-479	-12072	-2596	-17092	1059160	-1767	27993	-13330	-13501
10.1692	8169	4530	24354	357	3533	-1538	1607	-1797	-1958	-914	1522	1655	3714	233	-7903	-3157	21592	-3082	23467	11906	5359	37205	9881	252	-33090	-42437	8364	1056222	-1860	24242	-9860	-6353
10.1689	3879	-95	25510	5702	322	6319	731	-1190	-2681	183	1079	3198	2196	-217	1188	-2426	26886	6070	13467	495	5240	7326	6775	9863	-47221	-80164	19380	1028460	-1371	31839	707	-6443
10.1685	1212	3817	-8184	7239	-1710	13940	770	409	-2486	3346	212	4093	2996	-1363	5808	-2081	25174	-4021	14668	-9579	2879	-12198	-19525	3028	-24629	-51306	15375	1009759	-2087	15472	-4578	-23612
10.1681	5465	2366	-41876	-1477	-4199	4612	537	2400	-1710	6904	-381	2958	4030	-1235	-209	-2169	24042	-4080	15900	-1050	11802	20531	-22191	867	-27533	17825	7366	1007938	-2974	33627	-2828	-19938
10.1678	5640	3072	-40456	-3272	-6542	-2114	1154	2864	-1491	3273	-938	1046	5540	-303	-9575	-2033	25302	14127	9045	8315	2614	48467	-42560	523	-47772	43343	2525	1014486	-945	35592	-5996	-837
10.1674	2971	1690	-38347	-3158	-2516	6487	1478	236	-1271	5053	-2259	1377	4011	-2458	-4056	-3015	27317	18406	10086	15059	-16713	12950	-32040	-346	-19483	15454	-5463	986270	-1195	9581	-7149	-2904
10.167	848	1794	-39153	2862	-1020	11492	920	2647	-641	6571	-2143	1899	3695	-2971	864	-3643	25657	29844	-9578	11945	-16843	-8902	4499	10160	-32848	51704	-1312	1023421	2665	17739	-8167	-8768
10.1667	567	1200	-39637	7795	1189	-1191	325	2650	-660	-227	-3107	3295	1500	-1813	-895	-3173	24641	4087	-6399	13917	-2276	-4189	8352	7831	-30357	67816	10473	1057733	-304	44513	-1694	-7903
10.1663	1086	1703	-20005	4457	5558	-4627	527	2758	-1211	-7534	-2307	4401	1746	-1848	10435	-4318	26792	-12356	7556	-3625	16224	9745	-54023	5381	6879	42307	29158	1056361	-280	39526	-421	-791
10.1659	-157	6684	-13583	5900	4414	-10183	108	1651	-388	3116	332	-1470	666	-1558	15631	-3537	26002	3568	17167	-120	10307	50867	-32337	11434	-4203	104556	13385	1071876	3734	55759	-11244	4800
10.1656	4181	6687	-31419	4321	1172	-1162	-811	5783	-1290	4946	-52	790	-840	499	10890	-2065	27075	28636	11420	17833	-2899	59856	-26750	10341	9893	115177	-9	1056319	4378	38403	-3785	4158
10.1652	5465	6212	4494	-1629	3060	4552	194	5410	-1419	8124	-1058	2191	-557	1689	6363	-1987	27339	49990	4856	7796	-10582	46221	-31295	3835	25803	65176	15076	1053640	2004	25841	5336	8260
10.1648	3163	3336	33285	-4278	3457	-9894	287	2015	-399	16236	-1833	6598	173	2673	-221	-2702	25064	26228	4123	2523	-370	38569	-27029	-772	5503	43389	18432	1078830	1736	23285	19449	10710
10.1645	-400	2297	54476	-1570	2425	-11118	315	1539	163	8613	-1561	7496	913	2071	-2834	-3304	27576	17555	1578	842	-4404	28376	1034	412	-3738	4179	2201	1085180	6831	22242	21601	-6842
10.1641	2105	4477	35028	3256	1111	-19685	860	-1329	-425	2170	-2074	3697	-1537	1860	3903	-3334	22313	38843	5719	6235	-14524	4619	17277	-833	-16703	16239	-16809	1096218	4913	29130	22275	-6004
10.1638	-1080	3361	19321	6417	3431	-18767	859	115	-1005	-3343	-488	568	575	3206	8219	-2541	21090	31326	10484	5862	-18356	25872	-5068	-228	-179	-12444	-6724	1078363	1892	16751	11612	-10568
10.1634	-242	5119	21604	7400	3057	-5477	411	2185	-1465	-573	1138	-1551	1197	2339	4359	-2478	20704	40648	1975	16301	-18923	24700	-13524	2259	2329	58014	-3601	1050423	699	24023	5497	-5279
10.163	2145	4245	17498	1307	833	3434	0	232	-1127	2955	689	1531	3583	-450	3055	-2520	23398	33988	8965	15906	-17870	15096	-18955	1747	-8572	19162	-14726	1028058	2458	20421	4980	-2501
10.1627	2267	1579	4183	-6559	-3124	-319	426	-1834	-323	6260	-254	7417	4552	-553	5281	-3421	27753	13752	9447	19701	-16885	32818	-15548	2902	-24362	1	-7945	1036213	3762	-7062	-15061	-12223
10.1623	1453	2800	-46072	1931	-1388	9795	-68	-210	152	2375	-979	5373	3201	-575	4058	-2797	25070	9055	9597	15391	-23713	23819	-24610	2047	-51358	5329	-6351	1035182	481	4337	-12222	-12207
10.1619	2722	5095	-4390	6907	-921	7038	681	-3927	919	-905	-1995	-33	3646	-1591	2792	-2328	22975	32372	17366	-11588	-2234	43584	-39335	-6824	-49830	25474	13201	1014118	896	-16200	-38	-10301
10.1616	-876	11352	28396	2277	-2951	-3919	-218	-1560	-269	3911	-1096	1138	3288	-1437	-215	-1712	22597	55902	15754	-14552	4676	26290	-37871	-2801	-42292	30613	13127	1025438	2831	-15336	13999	-3816
10.1612	-2208	9716	7348	-1729	-973	-10912	-548	-2422	-1057	-89	-2733	1605	2468	-1449	145	-3318	26800	40764	13132	-21758	2738	35040	-36635	-1374	-16925	39221	676	1017203	255	22002	5102	-4218
10.1608	-1427	5253	-21697	2178	-3222	-10411	-188	2276	-1573	-4207	-2546	-1521	-12	-1657	3544	-5767	30994	34504	13526	-9175	9998	38759	3053	502	-17925	63387	1501	985278	-211	23894	5768	-12342
10.1605	2261	4156	18490	-2836	-2125	-5413	313	2839	-2241	-7295	-2055	3474	-862	-3487	6193	-4960	27606	12631	16315	-2017	9230	29188	19412	140	-10042	57456	12653	939621	2289	35973	9743	-1285
10.1601	3195	6743	45808	-596	-205	-13055	833	4077	-247	-2893	-629	5821	716	-3462	6290	-3891	26638	11573	8489	143	3584	5245	14335	3798	-25062	57722	20260	982162	1697	10287	-910	4286
10.1597	386	7995	3118	-2931	361	-16440	972	1762	804	-838	-688	2090	1816	-3628	7845	-2357	24946	29060	28894	-3485	9759	-2075	-2099	7534	-41801	97286	17876	1042121	-2171	24140	254	5189
10.1594	-567	8422	-8415	-387	4720	-14926	840	-3587	-520	4217	-3259	981	1387	-1476	6839	-2876	26532	16775	31667	-10658	3005	29354	-18121	5890	-37058	98861	755	1057757	-3463	47162	-2900	-5362
10.159	-2933	5014	-19310	-2523	2096	-14942	-275	-3307	-1459	1837	-2135	3497	2527	-60	7392	-2460	21582	-6100	22351	5289	-13607	17258	-27764	11824	-30164	111592	-61	1073419	1275	50513	-7482	-2083
10.1586	-1205	685	-17290	-3678	1772	3911	-88	-3342	-724	-4621	6	2075	586	-225	2107	-1559	19883	-11840	9400	-1057	-17779	13903	-10838	13833	-17394	96790	5097	1045937	441	79080	-5456	7573
10.1583	1307	1655	16459	4978	310	17900	343	-3312	-646	-1508	-1525	-196	-338	-306	-3858	-3066	24698	24437	7352	-6802	-9222	8430	-5742	11929	610	80280	-6868	1030828	-2470	19832	2902	-6076
10.1579	674	909	34657	575	-5101	977	-471	-1924	-1472	1950	-1141	2681	83	236	-359	-2805	27085	18804	-934	2607	-5556	-30932	-21253	8071	-13139	67818	2588	1057795	-2653	-10953	-9235	-6197
10.1575	2978	232	17921	-2414	-4328	-2496	-279	1240	-2006	2297	-513	4863	-1021	-141	92	-3403	26383	5629	2725	-5926	4977	-53017	-4218	4725	-21649	62649	462	1045915	-3575	-3531	-8313	-1137
10.1572	6472	869	17811	1496	717	-9879	29	217	-2149	929	198	7096	-429	1000	3200	-3378	24348	-5367	3635	-5652	11961	-6219	-9867	13976	182	35652	-4848	1052240	-5304	13982	195	3692
10.1568	7062	-936	18796	7126	2716	-15665	151	-1111	-1225	977	398	2125	-1195	91	2096	-4224	27967	-1744	-10885	14458	2872	14000	-24739	16047	-14508	68897	5055	1055661	-3764	37270	10104	-16
10.1564	5406	1343	35044	6731	308	-25173	1013	2619	-1669	-2596	-408	628	-474	-894	-2305	-5168	27639	14537	945	19245	1659	22035	-46471	14175	-15388	50524	-3345	1046183	186	30553	4976	-4895
10.1561	1791	2700	20125	-968	-799	-17837	-125	2207	-1361	830	-3659	-517	1897	-1379	3997	-3844	22882	43519	12786	16107	-4584	21039	-36171	6043	-40066	106503	-8298	1025638	-1784	11956	6971	-7156
10.1557	2031	3445	-3012	679	-1805	6407	426	2993	-1191	-1264	-5271	2599	1676	-2572	6178	-3590	22298	16988	-7854	15515	-14629	24551	-5211	1953	-43076	125823	-15525	1005287	-3952	27283	-4487	-4902
10.1553	2847	2684	7518	396	-3958	4934	-62	1928	-973	196	-2251	-568	110	-4478	6779	-2711	21851	23262	2178	21247	-14547	8339	-17220	-877	-54441	36294	-3361	998135	-3414	30327	-22853	15409
10.155	-1465	3015	59877	2974	-5666	9078	-206	3613	-1611	-4915	410	1910	-843	-4565	6814	-2553	22727	9864	3722	15997	-23136	2351	-21776	-3438	-55900	19208	2307	1026600	-1219	27901	-8567	34821
10.1546	-3282	6326	33343	5155	-3440	10460	-651	6027	-1623	-5335	403	3141	3294	-144	2595	-3482	27586	-17453	21017	7623	-31255	12275	-25640	-10210	-20300	6217	3381	1044765	-1789	34045	-4417	18336
10.1542	-2661	6878	24117	2515	228	7742	-937	1576	-936	61	828	1876	2322	1539	11	-4103	27081	-19356	35394	9500	-12688	17703	12954	-7241	-17953	14577	10495	1041242	-1137	48145	-10388	9611
10.1539	895	3768	74919	-3043	3031	-5201	-2143	3197	-1402	-3298	1335	991	1415	-124	1588	-4932	26294	-15318	25892	24361	-12699	24696	14216	-2855	-7795	16148	683	1025502	2036	49092	2676	12771
10.1535	-1609	-1167	45621	-2322	4424	-2983	-1579	4111	-2304	-4466	750	2951	3080	-736	-2237	-4431	26818	-24218	17869	40911	-4736	4902	-14217	-6248	-6285	18255	6184	1038915	2391	49129	12453	8758
10.1531	-2994	1534	38330	-4419	7216	15659	-884	1015	-1133	-7817	3141	2701	3538	202	-3553	-4667	26519	-38717	6778	32857	4974	-23393	-3000	-2187	-20242	46751	16437	1063275	2345	49286	2056	6852
10.1528	-1788	4399	23508	-5155	4910	6785	-1251	-37	-491	-10846	2278	2059	2382	1213	1596	-5174	23937	-35793	-9195	14572	4746	5019	-6498	-489	-22231	70038	14706	1062904	-565	9054	11120	-6121
10.1524	-1263	2482	34641	-2990	6599	-8746	63	2326	-547	-10843	575	3329	1339	1578	4906	-4451	22012	-1881	13478	8669	7200	26556	-20931	7453	-40185	76009	-146	1070270	4388	-21860	21626	-9383
10.152	1807	4765	42108	-4444	3315	-1306	-382	2242	-228	-7273	545	2086	1938	-1178	5491	-3703	23776	2846	27609	16195	21858	-6786	-40552	8430	-55963	112158	11955	1039325	4420	-18758	14271	1688
10.1517	4709	4219	36093	-8467	-418	3653	1114	1728	-863	1236	-433	2380	2302	108	-253	-2970	22756	36385	25082	7970	9197	-29661	-18934	5571	-33665	71614	22773	983249	3094	-1377	7654	917
10.1513	9109	2491	39554	-2553	-535	11177	1002	1071	-1133	7534	1498	2216	1535	894	-6841	-2848	26485	79666	19326	11122	1231	-7235	-31617	8215	-10881	60509	6506	1006393	8199	24000	-5920	13581
10.1509	5835	2453	23113	82	-942	4610	324	-2102	-1314	5375	2309	2100	62	2102	-6945	-3558	27707	59480	7584	22300	-4529	-8782	-14907	-511	-1542	12532	1786	1034863	8663	24899	-15583	12914
10.1506	-428	2898	-5238	-1527	-1654	-6417	116	-4535	-1679	5601	1766	2643	-1444	162	-3161	-2675	25657	19450	12899	-1363	2918	20327	16878	-2336	-13393	-1758	17129	1052490	5657	-362	-9282	-4787
10.1502	-107	3867	-5906	-2866	-3628	-22351	-116	-2669	-1795	3	1239	1307	-1226	-846	3465	-2654	26243	-1084	15710	-9984	6702	-7541	-306	3276	-23247	83646	34734	1027365	5750	3031	-78	-414
10.1498	-206	3516	9725	965	-1130	-20129	243	24	-1272	276	443	6937	169	-2738	5715	-2518	26253	-2611	8285	-9128	2791	-11885	-1918	6771	-18076	120246	20644	1020341	5616	22497	-276	-5726
10.1495	-2780	2091	56135	1849	-293	9220	-522	-507	-831	2353	153	8013	604	-2155	1868	-239	27824	-25324	14759	-10244	-130	15560	-2565	2304	-17759	169270	12735	988752	5511	43942	-2875	-8830
10.1491	-2147	3294	55078	2034	919	5500	-737	-2041	-495	1903	320	2104	2351	-2338	4525	-1318	30568	-36277	22759	-1985	-3279	13496	-16701	-8137	-14041	151706	-8557	977226	4619	72073	7953	1833
10.1488	1453	5509	16811	6904	3306	19573	-345	-4658	-2104	6229	14	4616	3182	-3532	10888	-541	25449	-15909	27557	16975	-7020	5945	-47243	-6062	-31884	123972	-8738	1005421	2532	53565	17387	874
10.1484	1013	3529	8012	6868	1404	13269	-112	-2746	-1803	-3845	457	760	2424	-1492	8944	-930	23966	-20320	23958	29675	-1582	3095	-32984	900	-35405	99404	-8418	1035117	2782	12007	-1274	-4102
10.148	-496	4240	2769	10859	292	21033	-393	1449	-1481	-10248	2355	212	4773	-1407	2110	-988	25307	-12168	28914	17126	12414	-24054	-26249	-768	-15825	121191	-10934	1039814	-1094	12186	-20498	28
10.1477	1211	-438	-22967	2037	2664	22500	77	2405	-2412	-12977	2573	1928	5562	-1725	-4094	-2466	23778	-6675	11691	4867	6684	-5895	-41142	-3304	2329	100159	-15372	1042288	-649	9634	-22790	155
10.1473	6445	2352	8743	1948	6567	889	103	530	-1869	-5204	1435	1049	1809	-544	-3146	-2705	22798	9027	9493	3249	7573	42026	81	-5158	806	52262	-7312	1053670	-1328	7030	-327	-4549
10.1469	4967	3470	23579	6473	4166	953	-240	3841	-1223	-5928	257	-503	-665	-1661	-1350	-2594	22371	39417	10936	7896	-6167	42970	5512	360	-12073	23038	-4959	1076930	-2688	27988	6809	-13199
10.1466	1624	4157	36712	4443	2662	-2870	93	4516	-1234	-3580	918	-668	953	-2108	-4618	-3583	25993	29533	26629	-5641	-4946	23750	-6617	-4132	-22690	36002	2135	1070618	-2900	42456	180	-11128
10.1462	4441	5855	37241	-492	3959	-11245	-487	1905	-2268	1089	1949	-361	2525	-2891	4390	-3792	25301	29195	35364	-3184	9608	44488	-25335	-2282	-14891	51309	12684	1050011	-1870	26902	-11180	-3265
10.1458	2518	7737	52797	-6322	2410	5862	622	-16	-1664	-2316	1799	-20	2872	-1871	2351	-4661	21491	11477	11396	11926	5995	42478	-27726	2681	-14200	20176	8598	1062505	3952	8560	-11796	13747
10.1455	3728	9411	44363	-4050	749	19652	1580	688	-1520	-1679	642	-1022	205	-877	364	-3629	22218	13484	28288	10193	20011	36460	-21701	8861	-9460	-54778	9923	1047015	9874	34910	12919	17793
10.1451	2890	7688	14852	153	-399	19948	1730	-87	-2444	-2070	3048	1547	-225	-2121	1585	-2160	21236	-2955	21212	13903	21081	25583	-17968	3501	-13559	-18640	16542	1041938	3996	43491	27936	13435
10.1447	4824	10435	-13550	5666	-2199	11176	1680	-787	-2578	-4568	2171	7934	718	279	1072	-1850	21629	12976	19687	18312	17781	20294	-11639	2216	-3417	56082	17793	1010947	-431	41783	23344	5783
10.1444	4314	7310	-28108	9048	35	12981	982	-3757	-2205	-3504	2261	8482	2022	-316	8160	-2029	25149	28831	21198	8972	13031	4213	5079	3787	-16205	53005	8452	1014291	3562	37679	2082	-13590
10.144	6819	499	-19165	4922	3923	2199	-354	-6017	-1515	808	384	5459	2050	650	4271	-2451	29615	21763	21302	11496	6355	-9889	16015	1354	-23752	45078	6366	1025625	-152	-3060	2199	-4398
10.1436	6861	4268	2117	11648	2888	-29079	-1317	-8284	-1282	4223	-240	5462	-164	291	501	-2262	31026	15547	27316	10785	6673	19466	-2556	3229	-34230	62950	16960	1071956	-90	-7122	-7536	1804
10.1433	2908	3562	47961	15977	2399	-23139	-281	-10338	-798	6599	1011	4490	-811	1101	6178	-2344	30356	9872	28760	3915	4083	53380	-1047	-5533	-55224	86686	7964	1084900	2229	11083	-12553	-14099
10.1429	2212	1307	38376	9387	731	-14024	364	-9514	-985	3542	-316	3691	260	550	5132	-4349	30011	-12176	20243	-5208	-5118	38086	-20143	-1087	-45789	43479	20280	1069484	4229	22180	713	4313
10.1425	2703	4325	17973	2885	-4423	4010	1529	-4562	-1094	896	-1468	255	2092	-1055	4502	-4962	25794	-21619	24242	10241	3209	20781	-29220	3523	-22877	27703	20836	1065865	3323	19122	-1080	871
10.1422	3086	3566	29260	-2388	-2586	15288	875	-307	-494	-1871	-1614	-769	3401	-1978	985	-4640	25006	-6982	13102	24856	29487	16479	-10129	4391	-14496	13725	9878	1067822	10150	56038	12143	-33018
10.1418	7162	4197	40445	-3497	-1303	7168	589	6078	-819	-870	-1080	2889	1540	591	2435	-3718	26224	-11039	8814	10064	25375	8010	265	-2140	-38381	63273	20530	1052028	9940	60761	14213	-17462
10.1414	3444	3644	9418	-7631	508	6413	153	7918	-1627	1237	-1844	2773	757	1206	8635	-3010	26958	-5628	12022	5968	6407	11284	48191	-838	-24837	121120	6190	1064157	1190	42230	6154	-6942
10.1411	-450	3378	-39463	-5187	-4834	-172	-68	4791	-1168	-1921	-482	2855	2144	1834	18255	-1959	28063	20957	22171	26901	4283	-1332	60014	6829	4359	95776	1681	1085252	-2772	14200	-12642	6656
10.1407	-1865	4344	-14735	5438	1910	2388	923	4922	-1154	-438	-1947	-157	2184	2828	14497	-2112	29781	34583	32008	25847	-2337	17420	35922	14080	1044	72322	-11252	1074662	-977	-697	-8679	-8292
10.1403	-917	561	32993	7164	3940	12558	820	3184	-2551	6032	-1216	-5032	3013	2045	15450	-2808	30940	-335	34618	18718	5131	63317	26715	6063	2950	43156	-3873	1059305	-1896	59227	347	-21935
10.14	1472	187	69818	6833	275	6872	985	1388	-2029	9570	1170	-4560	2821	1197	16101	-3249	30607	4787	37766	15736	4247	73472	-7867	6301	-26364	44386	-7777	1045599	-1728	44376	5210	-24952
10.1396	8701	2184	44856	4758	-248	5813	20	-42	-1192	2292	1087	-4431	902	168	15256	-2014	27645	16252	41838	25301	-13751	106423	4807	8925	-32721	17112	-18156	1025131	-2977	38711	-407	-22716
10.1392	11702	4905	9802	-5790	3792	8292	-345	1494	-1353	-3842	-431	-3889	2077	-309	15049	-3131	31107	18578	37096	13494	-6714	54734	23393	3060	-33544	-30939	-20822	1036779	1178	31761	-929	-15614
10.1389	8615	6849	-7920	-9983	2955	3053	182	-1232	-2116	-8368	958	-3111	2281	-628	15681	-2805	29879	32082	28327	867	-7878	27019	7839	1901	-38324	-20161	-8168	1045598	3222	33570	-1265	-10313
10.1385	7872	5300	-23730	-524	-2671	-9657	-526	2589	-2798	-8900	3080	-499	3011	408	10592	-2804	29422	28826	16312	15262	390	17540	16314	5886	-27453	-46345	-19457	1041596	3001	73492	-7680	-20589
10.1381	12264	4509	-17551	300	-1645	918	-26	1389	-1611	-3070	3483	1137	2833	-110	10193	-990	32566	14963	11543	18997	370	4514	-10146	1855	-5861	-61626	-21046	1017239	2511	42294	12188	-6127
10.1378	8030	5820	-7592	783	-900	16457	-302	-2887	-1421	848	1706	3444	5453	-680	2747	-2142	29208	-11832	20046	9063	3531	33626	-22750	1441	-1081	-33720	8362	997785	-2882	36442	10581	3516
10.1374	3196	5711	-19575	1201	-2478	16314	-135	-3447	-2776	3377	805	5571	6700	-1621	3632	-2436	21421	6206	21171	-1082	-1167	14843	-24064	4547	9917	30890	10316	1014703	-1101	23924	12119	4681
10.137	3311	2602	-5588	3005	-1099	-13403	1000	-289	-2536	2560	3217	4273	4085	-1109	10643	-2630	19155	35455	15261	13294	-2938	-9809	-16950	11862	22166	46607	19898	1019404	-4251	208	20352	11317
10.1367	5710	2286	34409	7663	-3233	-21296	1184	-900	-942	-7176	2604	1145	5211	156	6161	-5485	22446	20018	18395	31760	1749	10738	-12899	13389	-33791	73832	17636	1069946	-3192	-22046	8089	-1150
10.1363	4779	-682	-1033	8828	3529	-309	1171	758	-879	-6942	996	2446	5596	-2564	5307	-5437	24534	2817	5165	30635	5381	42956	-19913	12220	-36532	83671	4102	1070545	314	1121	-830	2444
10.1359	7539	-1706	15893	4241	5966	-2980	765	-640	-860	-2462	490	3670	5472	-2011	10723	-4055	20469	-3172	500	36267	15490	26472	-13460	10290	-19970	66814	7508	1068192	1965	-247	-5736	15636
10.1356	13001	-6707	20365	7081	1200	-15396	-2	-1283	-1940	6650	-100	7592	4453	-1194	9789	-2147	24514	13857	12126	34425	11752	-13459	14199	13333	-42352	69368	15528	1064789	-3266	-582	1258	10141
10.1352	12182	-1975	17619	-1764	-2335	-17	228	-4705	-1038	3770	-962	6619	2808	-456	10452	-3220	23690	17453	12328	24504	7991	550	6841	11798	-43626	21947	15126	1046874	-3427	14880	-5058	-10110
10.1348	4840	-599	-17228	111	1353	23355	-403	-6149	-729	3888	62	3581	1161	619	-134	-2597	24960	38241	10247	-302	13635	-10571	1899	5479	-45627	12712	3609	1038787	1404	36547	-26338	3677
10.1345	-823	1090	-11196	-2434	1835	3827	333	464	94	13441	748	-317	-1904	580	-8279	-1138	26955	35365	19629	3313	11643	-15616	6997	10420	-29165	31037	-9738	1041564	1644	35667	-13067	886
10.1341	879	2345	-14377	-2200	1285	3716	958	598	-573	13868	-381	6149	-1222	-940	-6621	-2188	26382	36332	15360	20099	-4097	-16801	-2566	12252	-40310	44242	2886	1040999	-2565	34136	-5577	1457
10.1338	5268	4106	-19938	5693	-699	9514	674	-2943	-1936	4050	381	11443	309	-769	2485	-1990	27348	36392	11594	10080	6570	-30275	155	8401	-40058	46393	6251	1060866	947	47689	-8152	7891
10.1334	497	6455	-24989	2341	1328	13154	556	-3542	-1123	-3157	426	8858	1819	-471	12986	-1680	28659	37763	2972	17113	1464	-20140	-5297	1359	-30491	67087	8632	1089646	3161	45489	-5124	11556
10.133	-21	7413	-8292	4352	2391	14711	944	-143	-741	91	1827	7142	3084	929	9873	-2320	27056	47807	4544	8729	8042	-11571	-5651	-519	-10697	73727	-2366	1071640	4398	23546	-12439	18868
10.1327	3266	7548	-8123	17414	3222	5957	1695	-2015	310	-5949	2160	5869	4281	1044	4590	-1786	25598	5564	2452	3300	13244	46209	13539	50	-13438	93893	-8856	1032777	3954	1582	-17661	8209
10.1323	4073	5587	-9731	11901	819	-617	1105	85	191	-4718	1395	4444	3665	-634	1484	-941	22550	-38793	4727	-6162	-12729	54056	-9855	-1091	-36447	47866	-5313	1046380	3003	10148	-19714	7294
10.1319	2653	4845	-15024	3311	-2113	996	903	5235	-468	2952	-451	3852	3060	-3177	10062	-2154	23635	-25760	-41	-12284	2237	44490	14611	-3834	-37743	71461	8638	1074730	3764	38020	-25885	-1393
10.1316	2369	-996	-6337	4341	-3150	-10708	1054	5131	-366	2899	85	3339	5114	-4109	6269	-1227	25671	-21122	3128	-6242	6019	51129	10276	-1204	-45424	91365	19176	1031226	820	20599	-13428	-11338
10.1312	2198	-2090	15628	-3191	-1510	-7909	339	5042	305	2699	264	4342	5564	-4092	4959	-1101	26381	-36793	4899	9275	9582	30451	1155	-572	-54767	110341	10269	999156	891	17849	-3488	2707
10.1308	4024	1731	16470	-7659	89	3509	959	1704	88	5995	447	1345	4086	-1501	5525	-1357	24695	-37203	-1784	14862	20195	13663	28496	4353	-42192	114482	21555	1018849	1546	33406	-5189	-915
10.1305	6129	4013	19283	-5214	1820	8734	1124	1519	-1418	3354	-653	-882	3294	2591	451	-870	26121	-23233	-963	21983	5312	15996	19700	2173	-41842	49168	10336	1005264	-3202	39891	-1700	5659
10.1301	3291	2128	22150	-1052	4586	-2805	279	1628	-1307	-3217	86	-6414	1851	1277	-3931	-574	25506	8412	-761	27612	-8655	7604	81	3328	-19668	-13662	15330	1031140	-959	67672	-15996	1031
10.1297	689	471	32912	1584	4418	-313	170	1279	-925	5977	2083	-7232	3478	-2190	-1700	-1149	25727	6044	8041	13371	-9421	-29521	14087	5083	-15297	-25894	31182	1045790	2132	69576	-18914	-1973
10.1294	1156	3428	31982	9670	1855	-7674	572	3163	-951	2806	2235	-4482	2522	-2394	766	-1878	25762	1525	11623	8170	-5821	-56526	39164	840	-34714	30494	32411	1025025	2272	25574	-956	-11335
10.129	1402	2879	48840	12974	889	-12173	679	4214	-1849	994	-36	-6532	3464	-940	-3555	-1149	22710	5282	2016	4169	616	-23268	19977	3694	-4549	-56014	13144	1030962	602	-2570	-7950	-25918
10.1286	232	2583	11603	11835	5915	274	1668	7374	-594	-610	79	-2174	5120	-556	-8065	-1253	21439	15213	-3934	9314	6515	-1943	6717	8587	-10935	-34623	5222	1034105	-1144	500	-19275	-18256
10.1283	-1297	4487	-32164	13948	2178	5925	2372	4280	-1113	-1041	-419	4768	4899	172	-9429	-1766	19593	24995	5350	23233	3531	412	3837	2713	-25739	33412	-7691	1005174	-678	28640	-10808	-6974
10.1279	305	-395	-3475	5185	-3652	-10120	1706	1492	-1001	43	1343	1738	4833	518	-4060	-1321	19580	35120	-3297	10274	6562	-7927	10899	-2919	-16913	79529	-15954	1009542	488	15475	-5393	-4014
10.1275	2643	188	16968	4316	-1882	-7127	1150	3038	-1330	1805	-118	1394	3579	1268	-2727	-1212	23189	6390	18544	4706	-7511	5776	5001	1043	-35101	88526	1918	1031615	-414	-15802	-16982	2086
10.1272	4923	2114	20141	13211	-999	-1148	-14	968	-2582	-106	-3234	914	925	1903	-2780	-1928	25860	-8846	26864	16752	5713	15484	-15851	1875	-48680	74765	872	1037764	-794	-6158	-15302	10925
10.1268	10185	-2771	36024	7386	-4028	8584	-917	-3106	-4208	-1288	-1817	2439	1314	453	-3116	-1435	24337	-4946	16544	4291	23378	31541	-16592	1784	-42739	56902	-3902	1042289	4142	53824	-13010	10249
10.1264	8898	-1190	19655	7984	-1738	-18595	359	-3962	-3972	-4262	-1198	4129	2756	-645	1894	-1250	27026	29100	12617	6825	4029	19833	-48942	845	-21916	-27969	-2215	1062893	4499	52582	-6173	3655
10.1261	6043	2073	-26385	-1763	-1120	-31626	1555	-986	-2233	-1157	-1670	4975	2232	-1416	7955	-1781	28555	29055	25282	20523	-16551	19260	-69002	181	-9378	-16560	7052	1082673	926	47098	3881	6260
10.1257	534	4785	-10103	438	1806	-17051	949	-2097	-1823	1738	-140	6801	1555	-1646	10145	-1563	27527	-556	22954	17055	-21142	12160	-36097	3495	-3455	18731	17425	1105995	-795	56309	8169	2152
10.1253	342	2608	38007	7667	4961	-3323	-50	-3884	-2500	-2790	2606	8156	695	-1581	908	-2585	28595	6747	12559	9514	-15017	28524	-11946	-2196	-428	96904	18104	1079433	963	49110	-7160	3950
10.125	1595	-2243	55197	10600	6078	6016	-318	-4100	-3180	-1326	2826	4748	2012	-2170	-254	-2912	30971	31235	9529	-6653	-11222	7408	8376	6229	-6306	107401	7444	1047193	-922	30127	-10204	-1352
10.1246	1590	-2040	30348	8091	6512	17051	-967	-3446	-2208	4925	441	2805	1260	-1407	3437	-2108	27518	37393	-6983	-6576	-12153	-30787	25623	10378	-3700	69019	4096	1055818	-2194	32386	-10879	2362
10.1242	1910	-2705	22840	2368	-851	7441	-1712	-1438	-679	7433	-1393	-774	1976	1026	264	-3094	23893	204	-12155	-10537	-17914	-6776	17764	7651	-1296	63165	19458	1063302	-912	35297	-6550	6591
10.1239	2818	133	43566	-3072	-2501	13139	-1428	3720	-686	2487	-230	-109	3285	1126	-7790	-4162	19865	10734	1706	-12143	-8833	-7804	1041	4712	-23630	16312	8003	1075570	-79	-7956	263	-452
10.1235	4238	1272	60205	4599	512	21632	282	2595	-807	-6256	974	5260	1861	2328	2588	-3626	18056	6099	11151	-191	-279	-39072	-8566	6604	8603	43076	367	1060048	130	10439	-10609	870
10.1231	3445	-4206	22923	5427	416	13673	760	874	-859	-10534	2494	8194	619	1831	5937	-2410	21258	27378	19823	10503	-2323	-40844	-19196	10090	15726	90487	-17128	1081512	773	21900	-26350	4677
10.1228	290	410	25046	1395	-3272	15421	298	-484	-1340	-5976	1721	7638	2232	-728	2413	-2801	25660	25159	34594	-3417	-9711	-29925	-42245	-126	9898	52152	-9472	1071826	3673	58065	-17470	-718
10.1224	5201	1526	14411	5744	-657	17088	293	-440	-1185	7579	129	4725	3798	425	6468	-2556	25460	7690	38783	-3492	-1424	-22578	-204	-4184	-18469	37040	-3415	1056298	3635	46520	-3022	-14333
10.122	7446	195	-14134	6872	2110	18716	1687	-638	-1103	7778	-193	7885	2075	2052	9062	-1366	21476	-11049	24727	-5849	8974	-38275	16438	-891	-41255	77518	2382	1092788	548	21086	3271	-8844
10.1217	7068	3887	-10245	7576	509	7319	1579	-4800	-432	3640	882	4739	1	1594	4389	-1522	25071	2217	9612	-1672	5185	-15858	42851	-779	-23276	51747	-3994	1078576	1060	10754	2815	-8160
10.1213	5920	4272	11575	5594	2214	3667	639	-1672	-1766	-3304	2545	4196	464	228	7172	-1782	23380	3137	5818	-2820	-5710	5436	51287	-2764	-21618	56066	-6687	1043298	3325	17212	1041	-6218
10.1209	6895	1927	1620	11	1115	25590	1028	-3130	-2110	417	2729	1312	964	-2426	9225	-3241	21506	20031	4136	2744	-13126	24564	31769	-467	-4239	93118	-11095	1028839	383	28947	2579	-11193
10.1206	6410	-83	2825	-3075	-115	25069	1898	-3511	-1583	6709	1073	359	1803	-929	4016	-2735	23510	27055	16942	-587	3055	29028	7195	-1980	-588	50129	-38042	1032239	3257	41493	16419	-24632
10.1202	2842	286	4510	-3702	1657	16707	2037	-7	-2055	7012	1155	5151	1533	519	3456	-2911	22206	39489	21705	2278	6508	-5737	-12054	-2272	-17901	57290	-32995	1025363	152	29661	9490	-14410
10.1199	4361	158	-30084	-1290	4353	26651	1668	919	-3110	3262	597	3249	1935	-716	5551	-2126	25613	55923	23298	5030	-2276	-11242	-12521	-4797	-28929	62837	-35368	1033237	2166	41570	-16122	1794
10.1195	2770	1502	-51701	624	5906	11109	1159	1003	-3625	4461	-175	2411	857	-2573	-3432	-2273	26170	35131	18016	-135	2159	6267	-38991	-4206	-8289	42253	-31556	1027707	2968	85324	-30097	11068
10.1191	-445	1357	-51163	-2922	1514	3796	132	180	-3597	3659	288	5184	1086	-1817	-11102	-3779	27471	-10195	-5744	18676	9844	13348	-15367	10648	-3100	39187	-21409	1018742	2772	52484	-23650	14846
10.1188	-274	1631	-54847	1291	-287	-737	-268	1901	-2991	-7823	2659	3131	1194	-343	-3476	-5044	28440	-15948	-8681	12323	23795	7283	413	10749	9510	31475	-5584	1043545	2099	44039	-20555	10706
10.1184	2057	4881	-41554	2893	-207	2299	-554	2354	-1268	-12855	2577	7789	2364	1412	-969	-3003	24178	-10896	19123	17672	21135	-8268	-4576	-2737	-3155	-8364	-5556	1036312	-2725	71995	-21446	-5090
10.118	2915	6842	-13647	4819	386	-848	547	4254	-744	-3495	105	7222	2352	1226	-270	-2208	24410	18804	4924	14810	16753	-13550	22417	-8516	-57586	-7202	-4873	1029146	-3952	81089	-13221	-3428
10.1177	301	9122	-4536	3353	311	4779	1269	4515	-463	-6713	-1120	6022	1806	1593	-2521	-2182	20636	30520	4018	2697	4979	3049	36458	-1521	-63008	20341	-3241	1035355	-764	52182	-18118	10457
10.1173	-234	11608	-21962	2773	2789	13523	1302	3901	-766	-14884	-1483	2246	2120	505	2112	-3129	18921	-15621	19041	-7838	7619	2793	7184	-57	-45160	24454	-3000	1041363	-832	30295	-7752	13622
10.1169	2213	9022	-2762	3190	116	8389	1815	7463	-543	-7186	-1052	5348	675	1200	3065	-2626	22271	-25789	28720	-15441	20977	9010	1774	7073	19558	35424	2149	1096539	819	57604	5732	8999
10.1166	7422	6939	9911	-6139	-229	-5709	1557	6811	-243	1642	-890	6783	234	441	7106	-1850	25222	-15442	16807	-22561	15406	36408	25620	11888	4391	-13992	14704	1083571	6298	58740	-4315	4356
10.1162	2616	1473	-4251	-5398	1637	-4670	1014	5766	-14	4469	-900	6759	2802	-711	9555	-1777	22257	-4358	4543	-10640	3776	60740	26052	11330	-29632	-9483	15136	1045084	7833	41072	-3333	9319
10.1158	1825	2416	20640	-933	4499	-4568	840	2469	790	3106	-572	8476	2527	-310	9304	-2690	20521	19361	2546	18679	6115	33303	36690	14941	-33586	44146	22033	1044674	8688	73330	-194	-3350
10.1155	2074	6990	2543	4283	3303	7871	784	1829	152	4142	1015	7045	3133	-378	-1562	-4093	20057	8361	3888	26893	9574	2494	28944	15334	-12291	37677	28900	1049805	6434	35185	2196	-1996
10.1151	2459	6579	-4696	8297	4286	428	490	1658	-856	-4533	-1573	2595	2532	745	-45	-1968	19161	11404	11440	24748	1903	-18307	-4876	14515	578	1767	29131	1056732	4261	18611	1391	-9792
10.1147	3169	2020	22495	-5234	7984	-13346	362	1909	-1194	-6101	-1831	2096	2270	1299	7641	-879	20977	25573	-1879	6535	1179	5775	-22433	13759	-23021	39307	26952	1077567	231	15347	2822	-8402
10.1144	5971	2873	9706	-2083	5226	-4352	1020	1924	-732	-1856	-3154	-1113	3073	-276	2839	127	20894	51072	2093	3614	15620	27863	-1209	11185	-17713	111833	12968	1055538	-1844	46055	11747	-21
10.114	7556	1601	-4363	-837	2344	-2140	647	-1093	-1851	6153	-2658	-2572	2678	915	5986	-1055	22767	51336	17546	8514	20132	9021	27369	8384	-14241	98828	-4886	1053152	-1625	56860	-14045	-5025
10.1136	3476	2266	20671	-90	2033	-15696	629	-747	-2090	13854	-1049	-4079	2227	3086	2879	-2681	25986	59276	12739	2511	12658	11	3992	16164	24780	61441	-16939	1052786	2166	48156	-8459	-2226
10.1133	5614	6040	35053	2645	3837	4595	64	1128	-2219	13083	-1339	1477	2974	1802	765	-2742	26913	73826	12272	11884	8319	4594	-15667	17224	37369	-16848	-19588	1034950	1249	35357	-8110	-1488
10.1129	554	7609	6042	4948	5167	12471	-107	-1611	-1273	9032	-988	9277	4533	1679	886	-3092	22814	67198	17593	19781	-6175	19908	-32018	13096	18706	5430	-3185	1045102	1736	35960	-12858	-3787
10.1125	-779	6243	-3073	8056	1159	6297	445	-8698	-2466	14896	-1797	7777	4853	371	-602	-2843	15882	21158	17858	20664	-8723	27868	-49648	5176	-4182	50026	1188	1043511	6103	29370	-11936	-3410
10.1122	2790	9394	22339	3995	-1579	4463	-747	-9234	-2429	7432	771	5537	4152	209	2132	-2707	19849	23994	14659	16436	-4840	-4301	-37824	11681	-28935	120852	-5633	1022553	4039	31616	-13018	-1901
10.1118	4952	11482	70216	-4864	2290	7372	-1405	-10495	-1576	1056	4437	6772	2839	-273	3079	-1788	18918	42290	19858	10293	-1332	-23357	4596	16503	-18975	105974	-23106	1016107	64	46421	-10302	-8430
10.1114	6390	6624	52627	-5242	2700	15608	1020	-3409	-1448	4973	4650	3314	1175	-1544	408	-2607	20622	26890	25242	5610	10712	-1791	19715	12663	-18484	11703	-16293	998219	-2027	24688	-16435	-7405
10.1111	1008	3230	27395	4691	1790	6119	1917	1989	-1188	586	2450	-479	414	-1697	7310	-3603	26180	27378	12363	18826	9651	14555	30974	12977	-13788	31513	2286	1005980	-110	11307	-24473	-6523
10.1107	2151	2359	28942	-286	-2898	-9715	2306	2379	-2508	3725	461	-1311	665	642	9612	-4315	26000	44309	14496	19009	-13687	21416	40366	16419	-1487	35538	-1436	1028541	-1433	4040	-19988	-9538
10.1103	1412	3128	40890	-4636	-2837	-2801	2319	2825	-3084	10686	335	-375	2037	1357	6597	-4613	19789	66753	12234	11518	-14640	33844	25542	9706	9375	53117	-12566	1031709	2272	51160	-8778	1834
10.11	474	2506	29295	2120	-3091	8521	662	2720	-2789	12509	666	1203	2839	1798	3299	-1691	22728	61785	11287	21092	-13746	12213	-9685	-320	22145	46166	654	1058539	2252	50145	-22385	-746
10.1096	5365	1236	33849	-6158	-1782	3783	-234	-1535	-2596	6293	1212	10	2831	537	247	-2125	23443	36607	14322	14440	-2481	15943	-43407	-2579	11493	4785	39	1064364	859	44752	-30541	2195
10.1092	5258	3094	52464	-5886	1662	-7536	40	-561	-2843	-1329	69	359	1264	483	5697	-5057	23991	29283	-3067	11061	-6205	32209	-28538	-1551	-8758	36950	-1867	1056736	-1274	24485	-23920	20936
10.1089	6082	4023	50240	-7570	-1799	5330	-307	-12	-2179	-6522	-3814	1258	448	708	9884	-3687	24732	31836	14756	19013	-7043	-15954	-36247	-10914	25022	3080	4646	1040126	-1923	23920	-22086	15809
10.1085	5213	2738	51104	-7500	-257	22772	26	3789	-1693	-4533	-1535	1292	1109	386	3362	-3315	26191	25084	22017	13900	-13817	-26785	-23525	-6374	36572	-24300	-941	1034676	-3809	39759	-9158	21803
10.1081	4916	-1489	50689	-4639	3725	20506	412	5176	-379	288	-955	2074	2831	-834	595	-4402	26210	61630	4634	-8689	-11975	-1236	-14195	1065	17947	18629	-2285	1017781	-1633	38013	-4800	12622
10.1078	4697	-3721	12648	-1265	3196	16375	972	3050	33	-3190	-1450	-858	3904	-2139	-5136	-2939	23731	27209	10950	-13751	-9808	-11056	-41065	-9195	5910	-9585	13209	1010418	3900	-4835	-2065	3431
10.1074	1217	-65	-7878	-843	2477	5875	655	-319	-472	-2081	-510	-28	5936	-2603	-4963	-1916	25941	33715	15332	378	-7176	-21179	-39151	-14916	4991	41950	18780	1040218	4246	25389	9882	-13176
10.107	5178	-183	-14831	-1675	3560	13527	356	-5996	-483	4569	1940	78	5362	-4603	3504	-1985	25680	23727	10457	11949	9301	22936	-36025	-9753	-2691	23101	7056	1054696	984	25067	3515	-29176
10.1067	4118	21	-6613	-778	4244	19803	145	-8263	348	11015	2330	941	2246	-3664	11789	-941	24637	24820	23276	6753	15845	51229	10311	-853	-11340	61837	4479	1078293	498	9838	2922	-29148
10.1063	3447	3266	-14502	11389	6156	14916	-158	-4674	565	15322	2985	4185	1653	-937	7725	-1769	19706	46148	24019	18054	7786	36259	4700	3952	6456	90212	11542	1085525	390	30218	-2370	-13396
10.1059	7765	3063	-14842	16101	7945	1533	60	-364	-600	7052	3422	4830	1429	460	-1852	-2204	19260	22014	17051	12884	-3367	25196	-42070	2635	9392	2219	4382	1090719	1916	35366	2272	-10689
10.1056	8604	3055	-4160	8267	2798	2185	1594	929	-1050	3800	1992	410	164	-116	89	-2975	21451	-3842	23227	801	2457	13483	-36524	-574	8865	19801	-309	1057311	4790	40943	-3768	-30459
10.1052	8539	556	-1287	5642	2782	-4310	1468	-668	-1002	1394	1327	-194	1032	-189	1718	-3521	18536	4320	11050	5552	4008	23297	-26345	-233	-11847	-3930	2708	1019934	1647	33615	-4489	-21691
10.1049	10980	-882	12357	10348	3039	-9468	511	-983	-1539	-8310	1880	4328	1744	-145	3057	-2326	14628	-18532	6010	14351	5367	42227	-6071	-1346	21662	20099	12001	1051587	-2686	36546	-3910	-8125
10.1045	6752	6713	-26183	9949	1271	-5222	248	-4501	-1688	-11111	2107	5379	2880	-135	4370	-2713	15974	-22776	2179	25577	4083	34478	25848	4888	20516	34636	3524	1081443	-1114	29577	38	-5620
10.1041	1516	3949	-5373	10972	-95	540	679	-4868	-2111	-11759	1743	-869	3140	-929	-15	-2119	13687	8357	8072	13929	-5621	-1389	26510	8377	12458	15922	-2691	1097404	655	46090	3317	-3545
10.1038	-1281	7883	51555	11192	3736	8378	1575	-3535	-1935	1024	982	-1814	4626	-2426	-6195	-1750	16853	9465	17798	6047	-10384	-9399	-1963	12230	21064	-12559	-364	1068371	-758	44820	2662	-788
10.1034	628	9289	50851	6396	5182	14461	1068	-957	-1817	-2530	1188	-1968	4827	-529	-16150	-3207	20499	32933	5321	17181	-10551	-7413	-18729	15436	9431	-32703	3913	1054878	-2451	47479	-4940	7125
10.103	1963	1953	14224	-3991	5875	11389	527	-1142	-2123	-1431	439	904	2776	-518	-6686	-3222	25117	43211	8068	14333	-19619	-40948	-32294	11742	5462	-24154	-4495	1067386	-3919	38691	-10413	13199
10.1027	26	-1072	-1766	3176	5663	8370	367	-709	-2056	131	2617	3585	2400	-1255	1278	-2514	27267	18790	17606	16269	-15942	-34391	-46741	4096	3884	-17119	-2821	1050029	2204	29980	-1754	1694
10.1023	686	663	-6270	5849	3985	-4044	-2	3043	-1728	-2249	2594	3464	2388	-2480	-4244	-2688	24337	23307	16095	7545	-11948	-8327	-30054	2992	-13628	-12968	2576	1066023	1741	799	-2391	-7380
10.1019	-1017	2645	2190	8109	-483	-11003	43	3957	-1184	-3647	1955	8462	1526	-2427	-802	-1901	20987	19977	19763	-1331	-3364	6872	-11805	-8526	-15293	28425	7716	1093205	-1538	15997	2686	1437
10.1016	2622	-554	-23586	4220	2245	5194	909	4828	-1146	2171	2414	7926	1509	-1271	603	-1856	19346	33861	21808	6882	2723	-3190	-6057	-5468	-22589	18821	18414	1075976	1546	19939	-1339	506
10.1012	191	-4226	-67050	-862	1413	13452	1753	2893	-2149	3970	3029	3194	1036	609	-332	-1470	21923	30065	8230	20894	7457	-24245	-13051	-1531	-21648	2778	12840	1040295	5602	-6621	8984	-718
10.1008	-4995	-2965	-37875	2584	2128	8229	-105	3631	-2704	9749	1422	-534	987	2161	3165	-2667	26330	38549	33976	20140	9649	-31913	-8035	7555	111	31772	10654	1065910	3609	-5562	-5018	-5028
10.1005	-1332	1255	10922	-2947	2393	17909	-899	865	-1062	11342	-271	-4130	2323	1871	3302	-3556	26688	41304	38138	8645	2746	-7860	23658	6362	21353	75066	-7924	1045125	1241	26848	-9959	-21526
10.1001	757	6315	3521	-10242	-529	-3087	-493	-1204	352	3056	-1992	-5483	4258	257	1559	-2533	24030	22128	43152	20006	-10802	-19915	20185	9779	23532	98007	-12018	1040228	368	48235	-834	-13662
10.0997	339	4360	-25456	1758	-718	6275	-145	-1479	10	-10941	-2985	-4473	4020	3	7300	-1651	18912	114	27059	25462	-3600	-9324	17456	14070	28901	57328	-19417	1059069	4581	37603	21816	-2623
10.0994	-46	2165	-14306	3488	1201	12413	-353	1391	-187	-8704	73	-3960	3137	604	-1300	-1834	21077	-19794	25619	22364	-14243	13562	7019	6761	6706	-2552	-21539	1035507	9130	36135	24590	14347
10.099	-327	1152	43886	5939	1571	10073	-193	3363	-301	2390	2568	179	1613	-447	2132	-2677	20032	-36393	21582	21981	-10701	32966	-19808	4314	4316	5663	-16693	1020742	10023	64989	7148	21232
10.0986	1760	-615	51109	7268	-3167	5328	-580	68	-1490	6892	1379	-681	3541	-1722	7134	-2167	24032	-26080	13035	20331	6147	2964	-25935	-7803	-29737	65660	-21202	1031573	6881	41545	-4706	10097
10.0983	87	3533	29833	1723	-4023	-608	-1000	-5226	-2069	9671	1765	-252	2410	-1554	-1418	-2358	27826	-32068	16345	34201	12681	-29061	-10690	-13605	-27941	36383	-23271	1057199	6108	5731	-22073	-6577
10.0979	-527	1633	45952	327	725	-287	-1166	-3797	-1507	9377	1537	-632	1365	54	-3301	-4980	26766	-17479	1987	23817	819	-872	-6530	-12909	-39291	4299	-9613	1066965	4771	-6624	-10307	-9496
10.0975	1055	1307	53699	-1960	2314	-14196	-1013	-919	-1154	13703	2375	1713	5041	877	-5168	-5169	24805	-55323	2363	7823	-18870	28438	-5995	-8862	-21359	57301	-7515	1058548	3431	22992	-6240	1150
10.0972	5473	5065	22473	804	5182	-10456	-752	-2480	-1402	10133	1657	4593	5750	1909	-7130	-4600	25411	-67451	3965	17171	-22002	24826	-7731	-10320	-9787	81537	5215	1014098	1761	-841	-385	-1789
10.0968	7865	3363	10930	9577	4385	-11564	-415	353	-280	2000	-944	2350	3637	2575	-6018	-3596	24881	-45067	11771	22210	-21821	4064	-27365	-7020	-25583	28926	2340	1002642	-534	-17150	10073	-377
10.0964	9205	2619	17304	5221	2659	-18286	-235	-903	144	3383	1795	2919	2181	956	-929	-4001	24789	-4804	7359	19651	-8770	6360	-7020	-6281	-11422	39676	2407	1031580	-1671	-10966	11277	20257
10.0961	5862	1145	20482	5713	119	2845	-207	-1224	-263	7986	215	2448	2457	1387	-2573	-4592	25817	2864	-1544	22149	-6948	31007	703	-569	609	25812	-2397	1061295	1676	20055	11109	23539
10.0957	-2495	2836	23488	1604	-838	7610	200	-1260	-380	11965	-1103	2080	1514	2593	-2212	-3093	26478	-25792	-6214	12861	-6633	32939	2131	-4989	-25299	17224	-481	1046316	4533	37132	4303	15251
10.0953	-5045	3566	27171	-2156	5579	-10459	723	-782	-1755	15495	-810	-2421	2231	829	-1885	-2897	31111	-24525	9733	4313	-9665	7691	1064	-6088	-51126	-12427	4602	1032010	1562	5169	8432	14503
10.095	1348	3589	32767	-3745	4900	-21787	846	-732	-1487	9929	23	-3691	2556	-257	2347	-3660	27727	12712	6902	3636	-7033	7477	-5501	-5792	-17811	-60011	2398	1013502	68	-5564	-3074	10496
10.0946	4971	1450	14320	-3023	2912	-15978	639	2030	-1263	10376	855	165	1847	1326	-3516	-3683	24785	-236	5418	6625	-1496	9376	34189	-6403	11371	-31236	-7442	1032944	3538	11500	-17153	10862
10.0942	4642	-925	-21877	-6253	5586	-5767	1097	1788	-419	14283	717	-679	2572	1660	-7654	-4072	23617	4608	3421	7485	-8188	7450	12664	-2443	-22836	-1874	3649	1030881	1963	31996	4269	9114
10.0939	4431	1375	-9828	-8380	7503	-16548	488	68	-411	4931	1591	-2906	1627	1165	4615	-3424	22806	41177	-3584	5559	-3037	-24689	11004	-5203	-30796	32055	3137	1018652	-268	54523	-7059	13048
10.0935	7196	-59	10130	178	5823	-6786	82	1434	-789	-4424	1952	-3526	1931	1203	1269	-3730	27224	73467	-4897	10463	-7359	-10662	32392	-4388	-60957	4066	-5455	1048345	-4765	50214	-14056	27258
10.0931	4515	334	1075	1237	1776	11857	-72	47	-607	-4175	1289	-3225	2233	883	384	-3314	30571	58687	5446	12899	-753	-21067	4579	-1827	-64445	14933	-16530	1073783	-6392	59470	-11705	26555
10.0928	2915	51	22380	-2405	-1039	-1119	-221	2454	-798	-3570	-1533	41	3341	-1096	2796	-3698	27980	43310	7850	20055	2104	14456	-8258	3295	-48296	38446	-3217	1069220	-3968	66657	-5762	20199
10.0924	1316	-493	39271	-7607	3308	-8905	-427	677	748	522	171	-2028	1082	-154	-6768	-3841	26992	55784	8016	12791	1936	41576	-5196	5360	-30733	7048	14986	1060022	-430	46787	-910	22041
10.092	-455	737	13184	-2621	4004	11508	198	1101	-14	1570	3471	-2028	819	301	-6770	-2737	23903	46813	19483	8601	-2468	5009	14518	9368	-49107	25232	13634	1048096	4497	47856	5062	6534
10.0917	3612	0	9121	-1106	2957	19279	335	2797	-721	-2077	3674	-1243	2915	-1156	3277	-1225	23914	20662	2300	16963	-5509	-9964	3703	15161	-59745	-27556	6154	1042415	8204	47891	-8911	-12807
10.0913	4843	-2912	-19725	5045	1925	11667	142	553	-1307	-1456	2129	1103	1874	-1466	2713	-1505	28241	9293	-7657	28013	2137	4309	-8991	9383	-53312	-16401	16895	1042728	5071	28129	-2069	-2918
10.0909	3211	-1158	-17118	-1331	833	-11020	730	-162	-1283	-5168	1684	3216	1733	-1016	-7602	-3059	27034	-16062	5494	25691	4883	-20707	-7476	1316	-16127	1073	10045	1046564	3477	30106	-5336	-5870
10.0906	2625	1730	8464	-541	523	857	189	-2930	-2027	-1879	1969	2740	1608	-19	-10157	-5198	26421	-6773	9052	23723	-27552	-29579	-21569	2848	-10663	70876	2287	1054702	448	46577	-14628	-5882
10.0902	27	5912	8476	2469	3025	14024	-293	-774	-2426	1347	1186	4201	625	944	-2612	-5596	26644	5515	-4473	28347	-22662	20666	-9948	428	-31129	40405	18863	1079826	-3726	45927	-23820	-5138
10.0899	-1459	9245	46743	-4980	2985	4402	-448	1006	-1615	-2850	589	1359	293	1248	5366	-3845	29071	-32547	3809	24467	-113	14523	-17943	-3845	-25135	2803	25061	1067729	-3563	58046	-14551	-4283
10.0895	2145	8617	50266	-760	2847	-4115	-964	-1652	-1524	-2622	344	-907	1149	1703	10064	-3790	23203	-12091	-6899	5267	-9615	8751	-5476	5172	-3861	30265	32661	1055398	-5101	59646	-10000	-4023
10.0891	7877	7712	36072	1823	-199	9691	-1488	-1933	-937	-2754	-640	-1481	3389	1704	7867	-4757	21238	45996	-21369	-10254	1694	9253	-3231	8050	-6834	88620	12851	1071511	-1274	35517	-13114	3587
10.0888	5156	5919	-4962	-7531	-1824	26317	16	-771	-1983	-12447	-1775	-302	3327	2051	2037	-2297	25042	68003	-11452	-3456	6152	-28810	-24405	6579	-6806	-15737	-915	1073328	1123	16325	-16531	353
10.0884	2692	3631	-24202	-1556	-4594	11019	190	1527	-2000	-9015	-1652	-1870	823	284	7272	-1850	24306	54764	-2027	-4196	11810	-33722	-9248	7188	3945	-32330	-1549	1065420	-810	41298	-1049	-2910
10.088	2180	2004	2683	-2371	-5719	-8573	313	1461	-1388	-356	-111	1082	-472	-1478	4005	-2846	25384	7432	2202	1680	12836	423	10191	901	-4243	-27777	-20999	1054875	-5709	52251	6691	-7914
10.0877	6786	3311	9657	-1363	-6173	-14003	1074	-1898	-788	-2526	1528	1639	-1268	-4411	2557	-1841	27653	5959	13555	20286	16715	22197	18133	3841	-8594	-45913	-19653	1066626	-5662	24062	2209	-829
10.0873	7596	5263	9479	3809	-5187	-7187	648	-3898	-414	-6487	3817	-1846	-1314	-3207	2585	-2959	26241	28146	-253	20328	21458	2987	16383	112	1609	-15421	-3503	1088529	-2396	9231	-7799	11606
10.0869	6159	5287	8288	7705	-4875	-1311	572	-4039	-835	-10477	1472	-753	-1898	-1257	-840	-2680	23901	41776	-8401	21136	14417	14302	3392	-524	-6012	-15674	-1052	1054851	-1029	4094	-19145	13505
10.0866	5736	-97	28727	5391	-4016	-2153	1070	-2117	-259	-9500	1502	1559	-1050	-1191	-2098	-1560	23538	61835	-2985	21053	5478	17565	3540	5085	-20419	17832	1243	1064628	-1416	-170	-1583	10386
10.0862	4492	330	72690	4743	-2810	-4334	-33	-2004	217	-2814	488	4855	-933	-452	-7458	-2063	21665	39855	2529	5242	4454	22389	7344	4959	-8005	11972	4343	1083691	679	348	4776	457
10.0858	4934	-286	79660	8520	-631	2192	-1115	-6869	-513	6348	-889	4075	-1405	88	-10153	-2163	24448	14202	5791	-484	-544	-19190	26016	4464	10109	20683	2073	1098573	-544	18608	3712	-560
10.0855	2399	254	50388	12091	1920	4896	-1368	-2155	-770	16111	-1192	2647	-2740	-785	-7983	-2117	23983	-509	12910	4039	3261	4775	30072	-322	-12732	-11942	5942	1108775	-127	46396	11693	-8407
10.0851	-3810	881	33877	1999	-2194	3920	-1071	-2271	-631	10286	-2405	4899	-272	-915	365	-1272	23819	12076	25396	2400	-1487	-8470	21009	6910	-30452	-3905	8744	1083893	1613	27690	13578	-15482
10.0847	-1001	230	26446	-7350	3070	6457	-269	-2198	-1630	5690	-264	5136	152	-1527	2986	-1323	21270	-397	16265	2920	5956	-11887	-9705	-4550	-25595	32006	5911	1076929	795	22308	22627	-23733
10.0844	3227	-4799	15513	-14129	4157	9260	883	1663	-1888	15166	439	6805	-71	-3536	6548	-2018	20859	21933	4783	13068	3019	-2133	-50233	-5415	18703	56518	2834	1045725	2332	26092	16961	-16482
10.084	4078	253	-6049	-9341	4168	12512	839	-346	-2082	16107	-310	7246	742	-1655	6525	-2322	21738	56992	2255	28649	-6412	2937	-36735	-4109	10415	50502	8301	1037928	5389	10858	703	-3928
10.0836	3184	839	12959	6062	1302	8633	-644	-1766	-2098	5251	238	841	1030	1767	416	-2944	23192	33566	12695	26984	-3838	-23751	-29077	2131	-13855	42415	18420	1074875	5128	21661	-10104	9909
10.0833	2621	-1400	11946	3745	874	-3026	-326	-2431	-1900	-700	234	-2407	2154	1203	311	-2887	22534	46094	24423	29853	-16949	-38762	-5227	-4944	-29757	-6834	-784	1110576	5754	16791	-11431	7319
10.0829	2820	158	8373	2380	-3372	-2998	-90	-4312	-28	656	-92	1012	1560	-1921	5417	-3173	23772	27384	13432	17329	-8846	9849	891	-6586	-44715	7709	3366	1094454	2328	36229	-4986	-1502
10.0825	3567	3093	456	10503	-3810	13162	692	-2298	342	2273	-479	396	2281	-2838	4341	-3551	27094	16618	7542	11415	-6873	-4787	-11415	5607	-42317	19518	-2392	1053963	-229	25353	-12761	-15820
10.0822	4043	4573	-22764	14531	2430	6531	-182	-1399	-821	3103	-145	2922	2899	-1721	540	-1668	24861	13124	21714	6943	-6471	-13833	23814	10348	-46242	5358	3396	1065330	79	15793	-16585	-23681
10.0818	-1759	2368	-29014	9930	2897	-19735	244	-1121	-2006	8527	357	555	2141	-906	3573	-2613	26445	22799	13455	3193	5796	18096	45644	6904	-39272	-46280	16400	1069292	-2856	19143	-28192	-7495
10.0814	-675	-259	-28092	6487	-1201	-20257	888	1392	-2175	8592	-308	642	1296	-894	9969	-2768	26798	38340	26687	-18026	-1254	42095	52176	453	-23061	-53952	7183	1047042	-4704	14557	-26378	-4128
10.0811	3722	2163	-5750	6657	2273	-11522	1400	1604	-2635	4477	-798	3739	753	1745	10661	-2212	27500	36255	27153	-13789	-7732	-391	64925	744	-7739	-17885	326	1021734	-1743	17640	-30821	-6442
10.0807	4812	1348	12154	7081	5107	-5389	1705	-3681	-1940	7578	-545	3660	1718	2418	10491	-1805	28778	40117	23428	1587	-3093	-4701	44702	889	-16193	9468	-883	1030055	3778	25826	-21993	-2518
10.0803	2585	-237	4071	2095	5789	9655	1601	-6035	-2375	3597	301	1623	4634	4017	2509	-28	27540	-5249	1506	12743	6303	32621	33582	7564	-7306	57069	1298	1043141	2196	33649	-21303	-5566
10.08	2199	1339	4734	-1676	3134	18053	1536	-5408	-2141	5678	672	3151	2970	4752	6411	-1100	27807	-5995	-21900	19972	1769	27323	38553	11586	-17683	85088	5292	1029788	2019	30489	-22334	2971
10.0796	1888	1762	-10160	4631	-1894	583	1060	-8672	-2024	8257	-801	2178	3050	3159	7594	-2519	27565	-5421	-12876	12278	-4575	11865	37059	9616	-21715	107110	8582	1021826	736	46008	-26968	24192
10.0792	3421	5365	-24821	4718	-3371	-112	1041	-7114	-2194	3302	-2778	5299	2803	2530	-1752	-3168	25519	12466	901	11792	-10386	12880	42516	8560	-11996	97914	13723	1058394	4416	21993	-16951	26854
10.0789	4014	5398	-4762	-4290	811	8613	323	-2276	-1878	-1571	-2520	3651	883	1271	-3495	-2939	19572	-18126	2997	18266	-7923	1119	46441	4496	-21006	103655	17681	1066472	4301	5276	-11763	13592
10.0785	5368	9188	8362	-2149	-2786	-1648	335	-1776	-1981	-6511	-1313	236	1101	325	-399	-3642	18166	-9570	2449	18329	-7256	9317	37544	4680	-979	113760	23266	1071121	-906	-20372	-22801	-333
10.0781	6338	8563	2491	-275	-5504	2212	615	2449	-1886	-12469	-1330	2078	1817	-2339	-4074	-5008	23635	6453	9655	22044	-4996	-12174	17097	5726	-4244	125540	21771	1065767	3696	-5980	-17634	9280
10.0778	6187	4459	23004	3199	-3545	2913	1048	3856	-2462	-5702	-1071	4771	1027	-2403	8220	-4785	28210	31659	4935	17654	11388	-10687	29744	-3832	-16310	106535	7304	1062455	6372	29366	-17191	21142
10.0774	5267	6587	40165	-434	-1993	14084	1702	-762	-2442	-3625	-95	3482	2361	-1769	10223	-4256	26148	49492	8320	14552	391	-11350	40730	-4410	10165	113685	84	1062071	5780	50270	-16004	27525
10.077	5088	1842	39505	-4099	-1170	8879	1438	-1565	-2019	-160	101	-2236	3165	141	9566	-2747	24160	59309	9737	3557	-4417	3486	52655	-3559	11896	93504	-16868	1052031	1795	63478	-7060	22312
10.0767	4739	-4249	35075	-4445	-2740	16988	475	-113	-1562	-217	-731	-2719	4163	274	2699	-2302	27052	53828	-3508	-12230	2229	726	28694	1393	-3438	69	-24999	1050863	1650	29998	9067	2054
10.0763	3219	-4643	51544	-5805	-3059	23236	-440	-1771	-735	4920	582	-1962	3649	-95	-3396	-1313	27499	32028	4660	3616	-5163	-1427	14127	1782	-20500	-24455	-13610	1074317	438	17507	1670	-4488
10.0759	3908	-5723	19735	-3003	-1788	17210	120	-1970	-1033	14456	798	1320	4613	597	-8214	-1850	23455	46554	5527	-812	11792	-20765	6198	-8426	26586	10824	6420	1093488	1813	18619	-15280	-6059
10.0756	3279	-1069	-19190	-9018	-987	7811	116	-5606	-1166	10221	664	-2354	3186	1411	-7825	-2400	22035	20668	-1474	-8317	2817	-47933	-1483	-5313	35394	-21195	22006	1055281	2784	24695	1228	-401
10.0752	5148	-1773	-8960	-7386	324	7892	833	-2925	-2277	7171	2125	983	3324	677	-1194	-2510	25082	16564	2150	-3364	-606	-33220	10850	2164	4793	-7329	21747	1025923	-2005	40147	1869	4688
10.0749	5803	-5852	-14803	-2304	1195	4415	42	3603	-2702	5492	2069	1443	4344	600	4522	-2258	27266	34796	611	10113	3813	-16338	-16500	5243	-20790	-31726	19913	1011688	-1039	36839	-15606	14446
10.0745	8443	-5277	-1405	-2928	967	6573	-843	2947	-3087	3846	1711	1016	2711	2061	11318	-1633	31147	25367	7388	6963	-3395	-19637	-18538	7552	-22848	-28988	18736	1028505	-1441	32120	-14782	29871
10.0741	5901	-2646	3366	-7044	3902	-1387	-401	5547	-3149	394	1061	-43	2209	1266	13476	-3175	30353	31950	2549	6815	3624	-4649	26264	4760	-19778	13854	5332	1051189	-2817	63648	-4881	14312
10.0738	1538	1721	-17715	-11029	7081	-1576	720	8360	-2437	3524	-631	451	2959	986	3603	-2123	28736	45320	3876	16555	-5888	-16360	18181	-3674	-7854	34011	-6445	1055867	4275	60568	-7373	5940
10.0734	7142	5272	3268	-1704	5231	13463	1059	3860	-2371	8998	-125	2093	3145	1101	5987	-1643	27787	20389	4228	935	-20200	-15532	-3810	-2913	-15387	53993	-2297	1041524	2019	45916	1397	3602
10.073	9453	4127	-4688	-5347	3662	10489	1015	2648	-1754	2642	-1895	55	3424	1397	8067	-1487	25360	32027	9859	-10423	-29546	-8501	6725	-9138	-28696	54239	-18567	1051288	1568	35095	-5536	3070
10.0727	3688	2495	265	-5978	2969	2622	152	3854	-1096	4073	-953	1477	2059	1288	11446	-1559	23781	60082	14794	150	-31842	-14569	8870	-9394	-14545	111653	-14345	1047325	1675	5765	-6739	-9693
10.0723	2622	4380	32657	-874	3044	-2612	62	1694	-1487	7096	-1069	864	1189	1354	6774	-2257	21982	51146	18884	8693	-36415	-35780	-13449	-3525	-5531	96850	-13456	1031502	-753	41535	-573	-12732
10.0719	4687	2548	40841	6762	-864	6442	247	-196	-2029	527	-1637	1942	-174	1974	-6656	-1648	23441	50457	23267	10908	-19397	-36593	-24743	-5605	-24319	46322	-15253	1062128	1768	25222	-4554	-3582
10.0716	4586	2895	25050	5073	-73	13500	1641	-2392	-2310	-9059	505	3946	1335	296	-2078	-2785	27224	24093	20521	27199	400	-34287	3587	-2995	-9939	43343	-3761	1064035	-996	52142	-10505	12886
10.0712	7010	2725	7230	8446	-184	13174	855	2264	-2607	-4131	696	808	453	-48	1331	-2747	26380	39218	10651	4699	13644	-12531	14879	-7448	7329	46357	-7879	1039408	-2603	73071	-11590	17295
10.0708	4491	1305	-17460	6564	128	3844	-345	2046	-3015	1181	331	3427	1637	1429	3505	-2075	24401	33620	13741	16232	8913	6737	17187	-9078	-363	36123	12779	1006192	738	64074	-8101	3284
10.0705	3626	1242	-35152	4424	-655	4246	1006	1564	-2216	-3757	680	6896	2876	2500	5207	-2461	25529	15936	11177	36558	9064	19295	12728	-7797	-26484	1198	12416	1002037	5515	40821	-4984	9820
10.0701	2831	-548	-19530	13703	159	13674	1602	-620	-1751	2272	209	833	4711	724	7345	-2046	26987	33033	8542	18038	9121	18255	52653	-4586	-54882	33126	10511	1018452	5041	41992	13968	-2099
10.0697	3606	3681	-37480	2899	2730	-4255	1005	-440	-2490	7013	740	-2739	6291	-660	5757	-2164	26730	6309	3447	17950	2913	10096	40480	-5873	-22484	37317	11614	1027784	1973	9185	3853	-4137
10.0694	1293	5720	-41405	-5157	2419	-4447	-588	-1953	-3544	1474	1091	-4424	3836	-511	3858	-2432	28061	10926	8171	10746	-124	3334	61794	-3928	-14438	37377	16409	1046409	-901	13087	-2786	-1332
10.069	1911	2462	-6284	-16000	-638	-756	-598	-3507	-3372	8568	2777	-4803	482	2132	5817	-761	27348	584	14300	16590	-1440	6918	48811	-3859	-15845	18657	4111	1058928	-3166	24269	-10193	-10266
10.0686	3243	-3502	15101	-8933	-1938	-266	-5	-5652	-3309	13512	1995	-1877	-201	2910	148	-1030	26279	2248	4148	29109	-449	12643	23197	-9612	-18722	-21918	-14817	1055394	-1385	47740	-13869	-7937
10.0683	7844	-2338	13594	-767	548	846	465	-6132	-1901	10675	-1511	-814	115	1366	-3095	-1003	24008	32183	6409	26696	3820	-3998	32534	-12434	-27723	34240	-21457	1057161	-582	64678	-342	-5052
10.0679	3854	536	-1568	155	5774	-1333	-931	1024	-1296	11054	-958	-2874	143	289	-980	-734	28002	48684	-3022	14869	6768	-8760	39029	-10086	-8361	65145	-27063	1055937	-3374	53482	-6586	-13482
10.0675	2840	-322	-575	4213	7083	3922	-1095	2160	-1883	10325	-1799	-4502	1557	-421	1211	-1281	28476	39169	9741	18046	563	-8151	17260	-7444	-23154	41855	-11513	1077896	-8998	52506	-8850	-6929
10.0672	3580	-2575	-3557	-1669	5417	-10266	-817	3430	-2801	12510	-1404	-1539	2486	987	10841	-3390	28680	14991	22592	14891	-5747	-15621	11767	-4353	-8519	93600	-8547	1027778	-6559	44068	-2060	-9184
10.0668	6390	-2129	-18936	-692	-644	-12622	-139	121	-1978	6930	-1702	390	3635	2066	6948	-2770	25518	8308	15693	15539	-1848	7148	-7535	-4469	-33707	99169	-26364	1000113	-1895	21801	-4416	3836
10.0664	5544	798	-20822	-2437	3393	-7524	791	594	-1530	869	-1984	-3927	4383	-44	4842	-2825	24639	18188	4014	15831	-12031	48862	-34004	-7426	-27321	28008	-12559	990223	-1840	21071	10594	440
10.0661	3630	1649	-29411	-16790	5798	-7205	1217	2626	-2064	2284	-1977	-528	4727	-3551	7443	-3205	27036	14536	22308	18760	-15240	47519	-36632	-5912	-16661	-7504	-3449	1010755	2309	30741	9822	6599
10.0657	5414	4097	7121	-11437	5384	512	792	3399	-1115	1620	-801	272	2938	-2853	-2955	-3489	27819	4006	9786	7214	-17562	23107	-13762	-1991	-20481	55942	7718	1059085	-820	11938	141	21406
10.0653	7565	5929	17419	-6377	1170	-2069	-217	-755	-1749	3451	1805	3576	1146	-463	-10291	-3675	30639	-23668	29225	4071	-16139	36234	-10601	-4074	-23027	125055	23360	1062400	3385	8708	8886	7661
10.065	6562	6441	-9305	-9519	-671	-359	-405	-57	-3285	4218	2739	1894	-719	-519	-9225	-1810	29090	3761	45855	26361	-9903	20487	-18285	-1419	-33774	104264	10936	1058976	3446	22167	-5795	-3660
[truncated: 30,768 more rows]
